# Supplementary material for: 6-Benzyl-3-(1,4-dioxaspiro­[4.5]decan-2-yl)-8,8-dimethyl-1-oxa-2,6-diaza­spiro­[4.4]non-2-ene-7,9-dione
Source: Acta Crystallogr Sect E Struct Rep Online. 2009 Oct 31;65(Pt 11):o2941–2. doi: 10.1107/S1600536809044675 (PMC2971287; doi:10.1107/S1600536809044675)
Supplement: Supplementary file 2 [file e-65-o2941-Isup2.hkl]

# 
# h,k,l, Fc-squared, Fo-squared, sigma(Fo-squared) and status flag 
# 
data_I
_shelx_title ' ya42m in P2(1)2(1)2(1) (100K)' 
_shelx_refln_list_code          4 
_shelx_F_calc_maximum      161.03 
_exptl_crystal_F_000       880.00 
_reflns_d_resolution_high  0.6349 
 
loop_ 
 _symmetry_equiv_pos_as_xyz 
 'x, y, z' 
 '-x+1/2, -y, z+1/2' 
 '-x, y+1/2, -z+1/2' 
 'x+1/2, -y+1/2, -z' 
 
_cell_length_a     9.8666 
_cell_length_b    11.1565 
_cell_length_c    18.4884 
_cell_angle_alpha  90.000 
_cell_angle_beta   90.000 
_cell_angle_gamma  90.000 
 
_shelx_F_squared_multiplier     1.000 
 
loop_ 
 _refln_index_h 
 _refln_index_k 
 _refln_index_l 
 _refln_F_squared_calc 
 _refln_F_squared_meas 
 _refln_F_squared_sigma 
 _refln_observed_status 
   2   0   0     6687.15     6330.37     77.73 o 
   4   0   0      370.39      381.04      5.40 o 
   6   0   0      433.18      448.56     11.83 o 
   8   0   0     1515.50     1499.80     26.54 o 
  10   0   0      720.55      759.76     22.34 o 
  12   0   0      865.74      942.48     41.10 o 
  14   0   0      177.31      162.92     19.85 o 
   1   1   0     1065.92     1047.54     61.71 o 
   2   1   0      807.71      794.66      9.16 o 
   3   1   0     3516.45     3402.40     28.26 o 
   4   1   0      166.98      155.22      2.34 o 
   5   1   0      232.63      247.90      3.40 o 
   6   1   0      602.99      604.84      7.46 o 
   7   1   0       36.86       31.71      1.85 o 
   8   1   0       10.56        7.12      1.49 o 
   9   1   0     2223.35     2174.28     28.83 o 
  10   1   0       38.34       36.19      5.95 o 
  11   1   0       74.40       59.88     10.27 o 
  12   1   0       40.06       37.20      7.13 o 
  13   1   0      149.96      161.30     13.14 o 
  14   1   0       37.26       59.06      9.76 o 
  15   1   0        0.51       -1.37      5.76 o 
   0   2   0        2.34       -1.78      1.78 o 
   1   2   0    15262.42    13092.64    242.98 o 
   2   2   0     2412.54     2412.23     45.04 o 
   3   2   0     1384.44     1357.71     19.45 o 
   4   2   0      790.99      830.66      7.84 o 
   5   2   0     1836.28     1832.99     21.68 o 
   6   2   0      301.75      380.39      4.76 o 
   7   2   0      343.63      379.65      5.27 o 
   8   2   0      804.34      796.25     11.79 o 
   9   2   0     1586.70     1560.97     24.97 o 
  10   2   0        9.44       -0.62      4.26 o 
  11   2   0        5.58        4.82      4.41 o 
  12   2   0       13.79        8.95      5.04 o 
  13   2   0        0.02        2.31      4.37 o 
  14   2   0       10.79       14.44      6.35 o 
  15   2   0       39.53       25.80     11.67 o 
   1   3   0        0.43       -0.76      1.04 o 
   2   3   0        0.06        0.45      0.85 o 
   3   3   0     1193.79     1194.75     18.66 o 
   4   3   0       40.49       38.42      1.10 o 
   5   3   0      854.91      846.60      9.94 o 
   6   3   0      128.01      130.18      5.37 o 
   7   3   0      226.84      214.88      4.99 o 
   8   3   0       12.48       19.72      2.93 o 
   9   3   0        0.36       -0.80      1.59 o 
  10   3   0       35.99       27.84      4.08 o 
  11   3   0       21.53       24.97      5.72 o 
  12   3   0       55.19       50.33      7.94 o 
  13   3   0      111.29      113.81     11.60 o 
  14   3   0       43.90       64.03     14.32 o 
  15   3   0       10.75        3.69      9.11 o 
   0   4   0    17684.81    17124.03    448.64 o 
   1   4   0     2009.17     2147.60     34.97 o 
   2   4   0      188.45      225.86      8.27 o 
   3   4   0      205.86      183.16      3.55 o 
   4   4   0     2445.18     2601.67     30.47 o 
   5   4   0     1565.74     1555.10     16.81 o 
   6   4   0       71.60       63.16      2.33 o 
   7   4   0       80.10       92.18      5.37 o 
   8   4   0      441.63      452.48      9.37 o 
   9   4   0      339.72      371.63      9.94 o 
  10   4   0      144.02      124.33      9.55 o 
  11   4   0      110.61      128.82     10.43 o 
  12   4   0      104.11      107.90     10.72 o 
  13   4   0        0.09       -3.35      6.85 o 
  14   4   0        1.32       -5.48      6.95 o 
  15   4   0        0.13        5.87      8.34 o 
   1   5   0        1.18       -0.65      1.09 o 
   2   5   0        9.97        3.84      1.53 o 
   3   5   0      160.91      185.71      5.61 o 
   4   5   0        6.89        6.48      1.21 o 
   5   5   0      655.88      652.58      7.94 o 
   6   5   0      499.08      499.54      8.27 o 
   7   5   0       32.03       26.82      2.16 o 
   8   5   0      144.92      159.73      5.37 o 
   9   5   0      777.37      751.20     18.43 o 
  10   5   0      397.49      398.49     13.37 o 
  11   5   0        3.90        7.04      5.82 o 
  12   5   0       46.88       31.21     10.29 o 
  13   5   0       71.82       69.16     14.65 o 
  14   5   0       31.97       27.53     11.35 o 
   0   6   0     1831.73     1990.42     45.30 o 
   1   6   0     2742.62     2963.85     41.44 o 
   2   6   0      622.48      665.38     12.98 o 
   3   6   0       36.62       33.00      3.26 o 
   4   6   0       13.55       16.86      1.29 o 
   5   6   0       93.14       97.28      3.77 o 
   6   6   0       62.38       65.31      3.52 o 
   7   6   0     1006.13      965.65     14.16 o 
   8   6   0      129.40      111.35      6.91 o 
   9   6   0       78.21       68.20      6.17 o 
  10   6   0      105.23      106.77      9.46 o 
  11   6   0      112.05      133.46     16.64 o 
  12   6   0       30.58       45.93     11.99 o 
  13   6   0      213.99      220.47     22.58 o 
  14   6   0        4.76       -1.31      8.40 o 
   1   7   0      614.31      645.25     13.57 o 
   2   7   0      407.89      433.13     11.75 o 
   3   7   0       25.95       19.10      2.12 o 
   4   7   0     1876.39     1973.12     23.02 o 
   5   7   0        4.44        2.07      1.42 o 
   6   7   0      973.83      987.30     14.93 o 
   7   7   0       22.73       29.54      2.98 o 
   8   7   0      615.15      546.03     19.99 o 
   9   7   0       74.37       68.15     21.36 o 
  10   7   0      185.57      179.55     12.54 o 
  11   7   0       10.53        8.13      5.03 o 
  12   7   0        0.04       -5.51      5.51 o 
  13   7   0      119.75      102.19     17.41 o 
  14   7   0      143.91      161.62     21.82 o 
   0   8   0      577.73      618.13     23.31 o 
   1   8   0       41.14       35.81      3.55 o 
   2   8   0       30.94       37.78      4.16 o 
   3   8   0      519.20      533.78     10.56 o 
   4   8   0        3.07        2.51      1.23 o 
   5   8   0       22.20       21.78      2.58 o 
   6   8   0        2.25        3.04      1.98 o 
   7   8   0       15.04       16.07      2.61 o 
   8   8   0       20.03       22.47      4.43 o 
   9   8   0      296.67      341.30     16.40 o 
  10   8   0       23.85       22.18     10.93 o 
  11   8   0       56.73       36.99      8.01 o 
  12   8   0        1.28        1.89      7.95 o 
  13   8   0       12.09       23.84     12.01 o 
   1   9   0      106.37      109.16     10.19 o 
   2   9   0      106.43       94.81      4.87 o 
   3   9   0      273.43      291.01      7.95 o 
   4   9   0       83.05       80.48      6.13 o 
   5   9   0        7.33        1.94      1.75 o 
   6   9   0      392.66      370.15     14.26 o 
   7   9   0      499.10      469.01     15.52 o 
   8   9   0      147.19      154.39      9.79 o 
   9   9   0        7.13       10.42      5.26 o 
  10   9   0       25.05       41.70     11.20 o 
  11   9   0        0.16        5.22      5.27 o 
  12   9   0        7.52       -1.07      8.12 o 
  13   9   0       20.74        2.86      9.72 o 
   0  10   0     1669.09     1667.17     41.52 o 
   1  10   0      715.11      753.92     14.96 o 
   2  10   0      441.95      439.43     10.75 o 
   3  10   0        0.96       -0.56      1.61 o 
   4  10   0      217.71      210.59     11.51 o 
   5  10   0      110.02       94.82     13.35 o 
   6  10   0      352.99      343.17     13.13 o 
   7  10   0       14.62       14.15      4.32 o 
   8  10   0        4.88        4.64      3.81 o 
   9  10   0      262.97      256.36     15.36 o 
  10  10   0      408.12      421.87     20.41 o 
  11  10   0        2.29        2.55      5.53 o 
  12  10   0       12.01       12.77      7.00 o 
   1  11   0       11.61        6.49      2.08 o 
   2  11   0        5.44        7.85      2.42 o 
   3  11   0       58.84       62.68      7.85 o 
   4  11   0      107.82      109.87      7.93 o 
   5  11   0      173.25      177.49      9.82 o 
   6  11   0        1.03        1.59      3.03 o 
   7  11   0        0.18        2.64      3.51 o 
   8  11   0       14.11        4.42      4.18 o 
   9  11   0      158.49      177.06     18.83 o 
  10  11   0        6.60       19.21      7.09 o 
  11  11   0       37.14       38.10     19.77 o 
  12  11   0        5.35        2.22      6.24 o 
   0  12   0      956.75      970.53     28.03 o 
   1  12   0       19.86       28.84      3.99 o 
   2  12   0       36.49       36.85      4.38 o 
   3  12   0        9.74        3.63      2.92 o 
   4  12   0        2.18        4.44      3.42 o 
   5  12   0       30.80       33.32      5.58 o 
   6  12   0       47.86       46.22      6.54 o 
   7  12   0      238.05      233.09     12.32 o 
   8  12   0       38.52       44.17      9.37 o 
   9  12   0        1.15       -2.42      5.03 o 
  10  12   0       51.35       53.17      9.87 o 
  11  12   0       15.35       12.21      7.09 o 
   1  13   0        7.40        2.31      3.10 o 
   2  13   0      122.62      116.04      8.45 o 
   3  13   0        1.95        4.11      4.77 o 
   4  13   0        1.56        2.50      2.23 o 
   5  13   0       82.61       82.36      8.14 o 
   6  13   0        1.32        6.52      4.23 o 
   7  13   0       10.59       -0.55      3.77 o 
   8  13   0        0.03       -0.59      4.04 o 
   9  13   0       68.08       79.08     11.33 o 
  10  13   0      118.27       98.43     15.92 o 
   0  14   0      318.50      431.26     27.11 o 
   1  14   0      169.09      179.00     12.79 o 
   2  14   0      104.54      111.80      8.84 o 
   3  14   0       30.88       21.19      4.97 o 
   4  14   0      487.80      499.00     21.47 o 
   5  14   0       75.38      103.02      6.46 o 
   6  14   0       84.85       94.19      6.95 o 
   7  14   0       92.09       80.74      8.05 o 
   8  14   0       34.01       27.07      6.66 o 
   9  14   0        0.21        6.08      5.99 o 
   1  15   0      198.26      225.60     21.54 o 
   2  15   0       46.38       46.67     12.57 o 
   3  15   0      133.60      141.46     18.54 o 
   4  15   0        0.62       -0.95      3.68 o 
   5  15   0        1.58        4.14      2.84 o 
   6  15   0       37.77       45.94      8.42 o 
   7  15   0        5.29        6.50      8.55 o 
   8  15   0       24.79       17.18      8.77 o 
   0  16   0       24.67       22.72      9.17 o 
   1  16   0       56.55       67.36     14.08 o 
   2  16   0       11.00       18.86      9.38 o 
   3  16   0       10.81       23.58     10.67 o 
   4  16   0       48.62       37.20     11.73 o 
   5  16   0       37.04       33.19     11.94 o 
   6  16   0       13.08        8.44      5.71 o 
   1  17   0       69.71       69.77     15.20 o 
   2  17   0      264.97      314.52     26.78 o 
   3  17   0        0.35        0.29      7.86 o 
   1   0   1     4033.11     3694.21     62.68 o 
   2   0   1      306.19      278.39      3.06 o 
   3   0   1     3434.54     3359.70     28.17 o 
   4   0   1      186.29      190.15      2.43 o 
   5   0   1       99.67      117.99      2.21 o 
   6   0   1       14.14       17.66      1.23 o 
   7   0   1      247.00      269.29      4.49 o 
   8   0   1        8.12        7.85      1.48 o 
   9   0   1       97.06       88.14      4.88 o 
  10   0   1       82.45       87.21      5.20 o 
  11   0   1      721.89      718.38     28.99 o 
  12   0   1        1.35        0.53      4.11 o 
  13   0   1       11.95        9.61      7.18 o 
  14   0   1       91.26       91.78     11.33 o 
  15   0   1      105.50      104.60     12.70 o 
   0   1   1      160.89      100.49     10.54 o 
   1   1   1      750.24      705.58      7.63 o 
   2   1   1    20399.90    17287.02    109.15 o 
   3   1   1      969.84     1009.44      6.03 o 
   4   1   1      691.28      698.12      4.63 o 
   5   1   1      851.59      905.49      5.97 o 
   6   1   1      279.73      270.52      3.02 o 
   7   1   1      142.97      145.66      2.50 o 
   8   1   1      527.40      511.31      6.12 o 
   9   1   1      155.06      147.09      3.69 o 
  10   1   1        3.76        1.93      2.28 o 
  11   1   1        2.14        2.53      2.80 o 
  12   1   1      220.10      228.01      9.60 o 
  13   1   1       76.88       80.58      7.35 o 
  14   1   1      260.99      293.36     21.30 o 
  15   1   1        1.10        2.35      4.26 o 
   0   2   1    13264.45    11895.97    184.33 o 
   1   2   1     1571.01     1561.81     21.79 o 
   2   2   1     2563.64     2483.13     31.19 o 
   3   2   1     4565.27     4565.52     28.95 o 
   4   2   1     2227.82     2321.26     14.16 o 
   5   2   1     1796.56     1935.85     12.36 o 
   6   2   1       48.34       60.67      1.12 o 
   7   2   1      128.98      133.59      2.29 o 
   8   2   1      160.59      174.22      3.36 o 
   9   2   1     1039.79     1046.62     13.20 o 
  10   2   1       92.28       91.11      7.79 o 
  11   2   1       77.96       78.59      6.00 o 
  12   2   1      100.76      110.74      7.34 o 
  13   2   1        0.28        2.06      3.33 o 
  14   2   1        4.67        3.91      4.02 o 
  15   2   1       39.24       35.82      7.39 o 
   0   3   1     2052.60     2172.77     45.04 o 
   1   3   1     3748.97     3885.56     41.33 o 
   2   3   1     3452.43     3464.37     39.35 o 
   3   3   1     1162.64     1146.13     10.77 o 
   4   3   1      623.52      682.32      4.88 o 
   5   3   1      310.85      324.27      3.43 o 
   6   3   1      532.84      570.68      5.60 o 
   7   3   1      187.32      191.04      3.44 o 
   8   3   1      364.57      350.21      5.57 o 
   9   3   1      746.55      708.10     10.15 o 
  10   3   1      188.50      180.26      5.85 o 
  11   3   1       25.91       27.94      4.22 o 
  12   3   1        8.45        8.84      3.46 o 
  13   3   1      164.35      170.98      9.45 o 
  14   3   1       90.58      108.66     10.03 o 
  15   3   1        4.35       -1.46      7.17 o 
   0   4   1      793.20      788.28     15.82 o 
   1   4   1      259.97      266.97      4.61 o 
   2   4   1      354.30      412.80      6.01 o 
   3   4   1      134.84      139.92      2.22 o 
   4   4   1      198.45      205.85      2.90 o 
   5   4   1        6.86        8.73      0.71 o 
   6   4   1       81.38       81.11      2.23 o 
   7   4   1       62.85       67.76      2.85 o 
   8   4   1      362.20      368.98      5.86 o 
   9   4   1       67.86       63.30      3.34 o 
  10   4   1      276.16      265.85      9.43 o 
  11   4   1       44.23       38.90      4.78 o 
  12   4   1      112.06      114.32     10.51 o 
  13   4   1      111.71      103.28      9.37 o 
  14   4   1       60.92       47.50     11.33 o 
  15   4   1       52.12       58.38     10.78 o 
   0   5   1      143.23      166.48      5.68 o 
   1   5   1     1373.72     1495.89     16.06 o 
   2   5   1     1831.29     1960.44     19.46 o 
   3   5   1     1505.64     1524.70     13.80 o 
   4   5   1       73.36       76.45      1.87 o 
   5   5   1      220.52      237.35      2.78 o 
   6   5   1       15.41       17.99      1.17 o 
   7   5   1      483.64      459.05      6.10 o 
   8   5   1       61.65       62.39      2.58 o 
   9   5   1      106.51      105.18      4.88 o 
  10   5   1      123.44      123.42      5.55 o 
  11   5   1       56.02       37.36     15.07 o 
  12   5   1       14.78       15.46      4.73 o 
  13   5   1        9.87       16.24      6.43 o 
  14   5   1       38.91       45.13      9.14 o 
   0   6   1     1352.57     1404.22     22.49 o 
   1   6   1     1262.36     1433.36     15.66 o 
   2   6   1      105.41      103.85      2.83 o 
   3   6   1      848.72      874.03     10.08 o 
   4   6   1      646.46      659.04      6.43 o 
   5   6   1     1063.64     1126.89     10.31 o 
   6   6   1      301.00      307.25      4.20 o 
   7   6   1       76.51       67.86      2.79 o 
   8   6   1      231.18      224.76      6.55 o 
   9   6   1       55.99       65.97      7.56 o 
  10   6   1        4.34        4.85      2.47 o 
  11   6   1        7.16        5.41      4.64 o 
  12   6   1      220.55      193.41     14.45 o 
  13   6   1        0.68       -4.95      4.95 o 
  14   6   1       52.92       38.26      9.15 o 
   0   7   1        6.52        6.55      1.75 o 
   1   7   1      145.20      136.23      3.25 o 
   2   7   1      234.78      236.82      4.57 o 
   3   7   1     1772.70     1907.61     18.86 o 
   4   7   1      877.49      965.30      9.80 o 
   5   7   1      357.18      369.45      6.05 o 
   6   7   1      574.95      524.98      6.51 o 
   7   7   1       88.42       91.04      3.20 o 
   8   7   1       15.39       13.55      2.48 o 
   9   7   1        7.63        4.34      3.42 o 
  10   7   1       54.03       54.36      5.71 o 
  11   7   1        3.87        3.16      3.39 o 
  12   7   1       88.38       75.88     10.40 o 
  13   7   1       10.77        3.58      6.06 o 
  14   7   1       11.53       11.58      7.28 o 
   0   8   1       16.02       10.99      2.69 o 
   1   8   1       41.72       35.25      2.33 o 
   2   8   1      933.54      933.74     11.64 o 
   3   8   1      226.18      228.31      5.42 o 
   4   8   1      874.68      874.74     10.22 o 
   5   8   1      109.88       97.60      3.17 o 
   6   8   1      147.83      145.26      4.37 o 
   7   8   1      942.03      960.43     12.65 o 
   8   8   1      374.39      366.00     10.48 o 
   9   8   1      105.79      106.01      7.18 o 
  10   8   1      293.29      314.53     11.46 o 
  11   8   1       78.06       89.59      7.43 o 
  12   8   1       88.56       85.98     11.53 o 
  13   8   1       21.14       25.54      8.04 o 
   0   9   1        0.80        3.15      1.51 o 
   1   9   1      132.01      111.93      3.72 o 
   2   9   1      633.56      618.18      8.52 o 
   3   9   1      255.42      234.50      5.30 o 
   4   9   1      134.41      131.14      5.43 o 
   5   9   1      527.34      485.70      8.03 o 
   6   9   1      291.80      286.29      8.07 o 
   7   9   1      390.03      393.91      9.99 o 
   8   9   1      160.45      152.19      7.45 o 
   9   9   1       25.55       17.69      4.21 o 
  10   9   1       27.48       26.52      4.89 o 
  11   9   1        1.15       -3.13      3.13 o 
  12   9   1       41.67       34.34      8.63 o 
  13   9   1       10.73        8.74     11.28 o 
   0  10   1       37.23       35.47      3.52 o 
   1  10   1        5.58        2.38      1.46 o 
   2  10   1      889.09      890.83     11.19 o 
   3  10   1      215.53      224.52      5.39 o 
   4  10   1       12.52       14.20      2.42 o 
   5  10   1      103.83       96.70      6.35 o 
   6  10   1      137.31      135.07      6.88 o 
   7  10   1       26.80       30.32      3.66 o 
   8  10   1        6.35        4.70      2.89 o 
   9  10   1       58.84       47.68      5.93 o 
  10  10   1       52.61       53.69      6.43 o 
  11  10   1        1.99       -2.28      3.63 o 
  12  10   1       30.20       19.90      5.39 o 
   0  11   1      111.39      111.09      6.21 o 
   1  11   1       87.14       83.39      3.92 o 
   2  11   1      502.07      532.71      9.47 o 
   3  11   1       56.52       49.57      4.84 o 
   4  11   1       50.07       46.08      4.39 o 
   5  11   1        7.20        6.84      2.63 o 
   6  11   1      118.77      113.50      6.16 o 
   7  11   1       26.46       23.03      3.68 o 
   8  11   1       61.96       58.11      5.68 o 
   9  11   1       42.45       42.20      5.80 o 
  10  11   1       65.38       75.47      7.54 o 
  11  11   1       24.25       33.82      6.02 o 
  12  11   1        2.73        6.38      4.69 o 
   0  12   1       90.74       89.64      6.16 o 
   1  12   1       28.26       32.97      3.14 o 
   2  12   1       50.85       52.31      3.73 o 
   3  12   1      156.64      153.79      5.96 o 
   4  12   1       34.26       35.39      3.29 o 
   5  12   1       49.05       50.38      5.59 o 
   6  12   1       56.33       44.27      4.61 o 
   7  12   1       24.94       17.51      3.48 o 
   8  12   1      127.65      140.11      8.30 o 
   9  12   1      121.90      119.28      9.04 o 
  10  12   1       31.37       14.24      4.93 o 
  11  12   1       56.69       57.16      7.23 o 
   0  13   1      411.29      435.33     14.98 o 
   1  13   1       22.30       30.30      3.88 o 
   2  13   1      105.50      100.27      5.64 o 
   3  13   1      233.84      242.93     10.71 o 
   4  13   1       82.22       71.94      4.22 o 
   5  13   1       20.84       21.66      3.00 o 
   6  13   1      109.89      113.82      6.51 o 
   7  13   1       28.02       26.66      3.69 o 
   8  13   1       18.65       18.37      3.78 o 
   9  13   1       13.88        6.29      4.14 o 
  10  13   1      119.02      124.94      9.80 o 
   0  14   1        7.17        5.88      4.72 o 
   1  14   1       37.71       45.61      4.79 o 
   2  14   1       29.53       24.45      4.62 o 
   3  14   1       83.42       78.38      5.48 o 
   4  14   1       62.13       65.23      4.02 o 
   5  14   1       52.67       52.77      4.17 o 
   6  14   1       46.74       44.00      4.21 o 
   7  14   1        2.04        0.74      2.59 o 
   8  14   1       93.05       99.64      7.94 o 
   9  14   1       24.64       25.12      5.68 o 
   0  15   1       18.82       17.77      6.48 o 
   1  15   1      132.38      147.40     39.79 o 
   2  15   1      217.20      223.98     15.68 o 
   3  15   1       50.90       43.76      5.96 o 
   4  15   1       24.32        9.53      4.98 o 
   5  15   1       84.71       92.58      5.18 o 
   6  15   1       61.86       65.66      6.14 o 
   7  15   1      126.16      153.52      8.52 o 
   8  15   1       17.80        9.22      6.16 o 
   0  16   1        0.27        1.95      4.46 o 
   1  16   1       42.70       38.02      7.96 o 
   2  16   1       35.36       36.89      8.19 o 
   3  16   1       52.33       50.73      9.39 o 
   4  16   1       19.57       22.82      7.20 o 
   5  16   1       17.94       10.12      4.62 o 
   6  16   1        7.24        2.89      4.13 o 
   1  17   1      145.99      106.35     24.53 o 
   2  17   1       14.46       16.81      7.09 o 
   3  17   1       28.14       21.96      7.94 o 
   0   0   2      823.15      727.78     47.43 o 
   1   0   2     6378.31     5971.41     52.07 o 
   2   0   2     5323.68     4985.73     55.40 o 
   3   0   2        5.66        7.24      0.63 o 
   4   0   2     5067.84     5236.36     38.59 o 
   5   0   2     3249.95     3208.28     27.16 o 
   6   0   2       57.16       42.55      2.02 o 
   7   0   2     1209.72     1197.32     13.79 o 
   8   0   2      301.94      300.23      6.24 o 
   9   0   2      228.38      238.80      7.72 o 
  10   0   2      147.71      152.07      6.58 o 
  11   0   2      172.26      168.57     11.09 o 
  12   0   2        6.85        0.18      4.08 o 
  13   0   2       68.50       69.12     19.50 o 
  14   0   2      100.59      128.86     12.92 o 
  15   0   2       39.69       43.08      9.31 o 
   0   1   2      664.69      648.55     11.54 o 
   1   1   2     4208.33     3866.69     26.73 o 
   2   1   2     3701.01     3527.17     21.87 o 
   3   1   2     2182.33     2142.52     11.65 o 
   4   1   2     1124.21     1155.80      6.60 o 
   5   1   2      474.08      486.86      3.52 o 
   6   1   2      686.66      725.83      6.36 o 
   7   1   2      484.55      464.54      5.17 o 
   8   1   2      518.08      497.44      6.03 o 
   9   1   2     1030.89     1008.40     11.37 o 
  10   1   2      239.59      244.25      8.72 o 
  11   1   2       14.66       13.30      3.49 o 
  12   1   2       13.81       16.24      3.95 o 
  13   1   2       14.83       12.34      3.96 o 
  14   1   2       89.42       97.37      8.21 o 
  15   1   2        4.68        9.57      5.31 o 
   0   2   2    25929.22    21825.58    358.49 o 
   1   2   2     1159.61     1146.50     13.37 o 
   2   2   2     1053.44     1012.08     11.07 o 
   3   2   2       62.07       64.97      1.00 o 
   4   2   2      607.68      687.48      5.19 o 
   5   2   2     1081.60     1136.63      7.44 o 
   6   2   2      118.05      134.44      1.75 o 
   7   2   2      373.71      409.14      4.57 o 
   8   2   2      153.14      156.21      3.37 o 
   9   2   2      302.87      314.60      6.25 o 
  10   2   2      130.21      112.19      6.31 o 
  11   2   2       30.64       30.26      4.32 o 
  12   2   2       52.93       57.11      5.86 o 
  13   2   2       67.84       81.63      7.17 o 
  14   2   2       35.21       29.03      6.32 o 
  15   2   2       32.40       45.19      8.01 o 
   0   3   2     1539.80     1629.81     20.12 o 
   1   3   2     1363.15     1325.12     14.39 o 
   2   3   2     2492.92     2441.91     18.12 o 
   3   3   2      280.65      294.30      3.74 o 
   4   3   2      231.87      246.88      2.25 o 
   5   3   2      148.14      145.36      1.91 o 
   6   3   2      556.25      594.47      5.46 o 
   7   3   2      195.77      182.56      3.38 o 
   8   3   2      197.25      196.65      4.29 o 
   9   3   2        3.77        3.26      1.35 o 
  10   3   2      404.44      429.65      9.27 o 
  11   3   2       74.78       69.47      5.78 o 
  12   3   2        4.97        3.16      3.07 o 
  13   3   2       70.13       62.82      7.79 o 
  14   3   2       25.17       16.65      5.52 o 
  15   3   2        2.36        1.11      5.39 o 
   0   4   2     1881.74     1905.58     23.78 o 
   1   4   2     1863.72     1879.44     17.58 o 
   2   4   2      184.18      212.50      3.50 o 
   3   4   2     3158.42     3225.49     23.65 o 
   4   4   2      427.22      467.47      4.48 o 
   5   4   2     2579.37     2701.38     18.34 o 
   6   4   2       91.78      104.23      2.31 o 
   7   4   2      219.32      207.12      3.40 o 
   8   4   2       52.66       51.83      2.47 o 
   9   4   2        1.47        1.80      1.29 o 
  10   4   2      104.40       89.22      8.81 o 
  11   4   2       21.32       21.65      4.83 o 
  12   4   2      118.10      125.41      9.48 o 
  13   4   2      211.46      203.79     14.82 o 
  14   4   2       81.07       96.05      9.97 o 
  15   4   2        8.89       18.05      7.64 o 
   0   5   2     3097.09     3364.62     39.18 o 
   1   5   2     2125.16     2296.74     20.21 o 
   2   5   2      352.19      413.43      6.02 o 
   3   5   2     1326.48     1396.44     11.80 o 
   4   5   2      850.97      836.91      7.88 o 
   5   5   2       60.27       76.61      1.61 o 
   6   5   2      744.49      734.15      7.24 o 
   7   5   2      202.17      193.05      3.95 o 
   8   5   2      598.34      543.34      7.94 o 
   9   5   2       49.45       55.50      4.50 o 
  10   5   2       98.42       98.72      6.95 o 
  11   5   2       20.42       13.71      4.46 o 
  12   5   2       15.85       20.59      5.12 o 
  13   5   2       30.15       39.71      8.45 o 
  14   5   2      182.72      194.20     22.17 o 
   0   6   2       86.56      107.53      5.56 o 
   1   6   2     1231.27     1406.62     13.16 o 
   2   6   2      396.15      421.44      5.57 o 
   3   6   2      108.20      108.74      2.91 o 
   4   6   2      119.45      132.08      2.27 o 
   5   6   2      612.84      629.26      6.80 o 
   6   6   2       67.26       60.73      2.00 o 
   7   6   2       16.03       18.94      1.56 o 
   8   6   2       23.62       26.19      3.17 o 
   9   6   2       84.60       91.55      5.43 o 
  10   6   2      361.82      351.20     10.09 o 
  11   6   2      165.63      171.82     10.46 o 
  12   6   2      181.61      194.50     14.22 o 
  13   6   2       69.94       75.55     10.99 o 
  14   6   2        8.00       20.11      7.53 o 
   0   7   2        0.57        0.99      0.73 o 
   1   7   2      269.36      246.85      4.10 o 
   2   7   2       63.47       58.14      2.36 o 
   3   7   2       72.17       79.43      2.99 o 
   4   7   2        3.27        2.76      0.82 o 
   5   7   2      347.70      356.51      5.94 o 
   6   7   2     1349.92     1317.31     13.33 o 
   7   7   2      714.19      695.17      9.69 o 
   8   7   2      162.67      167.82      6.90 o 
   9   7   2       28.28       28.67      3.81 o 
  10   7   2      219.56      228.52      8.58 o 
  11   7   2       91.08      101.65      7.46 o 
  12   7   2        1.20       -3.48      4.63 o 
  13   7   2       23.07        7.94      6.69 o 
  14   7   2       17.39       15.69     10.47 o 
   0   8   2      116.66       96.76      2.93 o 
   1   8   2      536.66      524.06      7.12 o 
   2   8   2      586.84      609.40      8.28 o 
   3   8   2      243.09      261.29      5.67 o 
   4   8   2      326.14      306.15      5.05 o 
   5   8   2      238.65      244.57      5.24 o 
   6   8   2       79.52       72.04      3.29 o 
   7   8   2      319.18      315.30      8.41 o 
   8   8   2       88.32       70.64      5.29 o 
   9   8   2      142.66      138.64     10.64 o 
  10   8   2       47.29       41.41      5.30 o 
  11   8   2       54.44       67.44      6.75 o 
  12   8   2       52.40       49.43      9.42 o 
  13   8   2       17.71       27.85     12.67 o 
   0   9   2       18.33       23.38      2.09 o 
   1   9   2      246.96      262.92      4.98 o 
   2   9   2        1.73        2.79      1.15 o 
   3   9   2      457.60      449.09      8.68 o 
   4   9   2      598.98      626.49     13.31 o 
   5   9   2      462.52      455.86      7.77 o 
   6   9   2        1.92        4.37      1.95 o 
   7   9   2      192.42      189.52      6.92 o 
   8   9   2       71.19       75.83      6.45 o 
   9   9   2      254.75      259.04      9.58 o 
  10   9   2      244.21      262.09     11.01 o 
  11   9   2       42.78       47.88      6.64 o 
  12   9   2       53.83       48.07      9.72 o 
  13   9   2       13.61       19.65      9.90 o 
   0  10   2     1445.34     1477.02     20.41 o 
   1  10   2       82.72       81.14      2.73 o 
   2  10   2      184.13      196.07      4.49 o 
   3  10   2       80.81       68.78      5.56 o 
   4  10   2      137.72      156.78      7.36 o 
   5  10   2      137.37      134.56      4.23 o 
   6  10   2        7.18        4.00      3.20 o 
   7  10   2       43.35       45.74      4.77 o 
   8  10   2       37.13       35.98      4.59 o 
   9  10   2       36.24       36.18      4.76 o 
  10  10   2      382.67      460.21     15.13 o 
  11  10   2      117.11      124.87      9.10 o 
  12  10   2       25.39       24.57      5.79 o 
   0  11   2        9.35       11.94      2.52 o 
   1  11   2      187.09      173.96      5.14 o 
   2  11   2       10.23        9.14      2.15 o 
   3  11   2       97.40      100.02      4.84 o 
   4  11   2       24.60       24.36      2.61 o 
   5  11   2       17.79       15.11      3.16 o 
   6  11   2      297.46      309.24     10.00 o 
   7  11   2       82.49       88.30      5.92 o 
   8  11   2        7.18        6.63      3.22 o 
   9  11   2      316.62      347.91     11.82 o 
  10  11   2       47.50       58.07      6.00 o 
  11  11   2      173.18      194.95     11.19 o 
  12  11   2      170.34      210.43     17.79 o 
   0  12   2      638.86      662.28     23.14 o 
   1  12   2      113.81      109.34      5.31 o 
   2  12   2      251.58      227.10      7.17 o 
   3  12   2      216.80      206.13      5.93 o 
   4  12   2       10.41        7.92      2.20 o 
   5  12   2       50.81       69.25      4.70 o 
   6  12   2       84.41       85.51      5.12 o 
   7  12   2        4.52        5.44      2.47 o 
   8  12   2       74.77       84.44      6.02 o 
   9  12   2       20.65       11.21      3.53 o 
  10  12   2       71.27       83.34      8.21 o 
  11  12   2       20.17       27.25      5.75 o 
   0  13   2       52.42       53.01      7.98 o 
   1  13   2       55.08       59.17      5.03 o 
   2  13   2      329.67      338.51     16.95 o 
   3  13   2       33.93       42.89      6.60 o 
   4  13   2       22.34       16.39      2.48 o 
   5  13   2       21.78       17.29      3.37 o 
   6  13   2      116.75      114.63      5.90 o 
   7  13   2       57.46       71.37      5.10 o 
   8  13   2      102.06      102.71      6.76 o 
   9  13   2       17.13       13.42      4.37 o 
  10  13   2        8.26       10.06      4.58 o 
   0  14   2      130.12      130.92      9.36 o 
   1  14   2      152.80      159.92      7.80 o 
   2  14   2       82.04       72.06      6.72 o 
   3  14   2      139.93      161.23      9.30 o 
   4  14   2        1.75        2.19      2.08 o 
   5  14   2       46.41       53.35      4.22 o 
   6  14   2      220.61      245.09     10.23 o 
   7  14   2      108.79      119.43      6.97 o 
   8  14   2       49.95       53.75      6.39 o 
   9  14   2       51.30       50.96      6.30 o 
   0  15   2       20.34       20.94      8.88 o 
   1  15   2      137.32      157.44     13.27 o 
   2  15   2        8.95        8.10      3.93 o 
   3  15   2      262.94      279.30     14.68 o 
   4  15   2       82.74       67.45      7.24 o 
   5  15   2       12.18       12.46      2.59 o 
   6  15   2       92.34       98.64      5.73 o 
   7  15   2       10.98        3.88      3.58 o 
   8  15   2       33.15       19.50      8.61 o 
   0  16   2       62.41       64.12     22.03 o 
   1  16   2        2.38        4.72      5.11 o 
   2  16   2        5.18       10.84      5.67 o 
   3  16   2      219.10      238.43     35.98 o 
   4  16   2       52.28       59.22     13.16 o 
   5  16   2       36.16       32.71      6.02 o 
   6  16   2        6.94        9.59      4.43 o 
   1  17   2        2.68       -0.08      5.19 o 
   2  17   2      109.16      107.75     13.39 o 
   3  17   2       15.15        7.99      6.01 o 
   1   0   3     3253.80     3105.29     23.92 o 
   2   0   3      132.58      141.87      1.95 o 
   3   0   3       19.97       26.55      0.91 o 
   4   0   3     1290.98     1290.38     10.31 o 
   5   0   3     4931.82     5298.93     47.59 o 
   6   0   3      392.95      430.81      6.32 o 
   7   0   3     1138.93     1208.54     13.92 o 
   8   0   3       90.13       86.73      5.10 o 
   9   0   3     1981.11     1986.59     30.34 o 
  10   0   3       48.34       55.96      4.48 o 
  11   0   3       24.00       23.05      5.56 o 
  12   0   3      110.49      118.45     21.36 o 
  13   0   3      334.83      344.17     17.66 o 
  14   0   3       13.00       13.00      8.24 o 
  15   0   3       33.50       63.28     15.41 o 
   0   1   3     4921.43     4676.64     36.70 o 
   1   1   3      690.02      672.18      4.32 o 
   2   1   3     9570.44     8926.74     48.83 o 
   3   1   3      732.75      742.47      4.45 o 
   4   1   3      358.09      346.97      2.52 o 
   5   1   3      197.22      202.04      1.90 o 
   6   1   3     1320.24     1434.97     10.95 o 
   7   1   3      623.57      674.77      6.94 o 
   8   1   3       45.38       46.39      2.14 o 
   9   1   3       60.39       57.93      2.81 o 
  10   1   3      158.67      162.68      8.54 o 
  11   1   3       86.48       87.96      6.21 o 
  12   1   3       40.21       35.14      4.94 o 
  13   1   3      119.97      123.40      8.32 o 
  14   1   3       99.58      117.71     10.32 o 
  15   1   3       46.22       44.92      7.82 o 
   0   2   3     9074.00     8760.25    107.32 o 
   1   2   3     4926.63     4738.33     39.10 o 
   2   2   3      342.82      328.38      2.47 o 
   3   2   3      400.34      415.21      3.31 o 
   4   2   3     2386.24     2448.16     16.98 o 
   5   2   3      298.32      325.40      2.72 o 
   6   2   3       76.27       65.18      1.31 o 
   7   2   3      167.16      167.57      2.60 o 
   8   2   3     2051.76     1918.61     17.04 o 
   9   2   3      521.30      503.17      8.18 o 
  10   2   3      145.04      130.05      6.73 o 
  11   2   3      138.04      148.71      7.71 o 
  12   2   3       15.91       11.11      3.66 o 
  13   2   3       69.14       67.85      7.91 o 
  14   2   3      103.16      125.44     10.62 o 
  15   2   3       63.03       70.55     11.13 o 
   0   3   3      122.50      150.49      3.86 o 
   1   3   3     8716.71     8703.56     70.79 o 
   2   3   3      188.38      184.98      2.41 o 
   3   3   3     1870.76     1942.53     14.07 o 
   4   3   3      173.98      206.96      2.12 o 
   5   3   3       66.49       61.03      1.40 o 
   6   3   3      557.65      568.25      5.51 o 
   7   3   3      283.67      301.10      4.34 o 
   8   3   3      295.22      298.97      6.44 o 
   9   3   3      484.47      499.67      8.77 o 
  10   3   3      442.98      441.17      9.44 o 
  11   3   3       78.22       71.42      6.52 o 
  12   3   3        5.09        1.42      3.44 o 
  13   3   3        9.72        8.92      4.71 o 
  14   3   3       38.05       33.99      6.92 o 
  15   3   3       60.35       80.95      9.78 o 
   0   4   3      187.05      165.02      3.68 o 
   1   4   3     3440.20     3553.37     29.40 o 
   2   4   3       67.27       74.26      1.96 o 
   3   4   3      811.10      874.08      7.70 o 
   4   4   3      113.95      107.31      1.65 o 
   5   4   3      477.50      504.69      4.99 o 
   6   4   3       56.38       56.73      1.74 o 
   7   4   3      130.68      144.45      2.83 o 
   8   4   3      303.77      282.62      5.32 o 
   9   4   3        5.16        2.85      1.56 o 
  10   4   3      208.15      204.56     11.16 o 
  11   4   3       17.42       19.55      7.24 o 
  12   4   3      204.64      195.91     11.95 o 
  13   4   3      122.56      137.65     10.49 o 
  14   4   3       10.88       13.04      5.74 o 
   0   5   3     2186.17     2321.84     26.40 o 
   1   5   3     2865.03     2917.39     22.51 o 
   2   5   3      895.66      916.99      9.61 o 
   3   5   3     1481.30     1461.31     12.36 o 
   4   5   3      233.46      221.52      3.28 o 
   5   5   3       98.76       99.36      1.79 o 
   6   5   3       99.31      104.93      2.72 o 
   7   5   3       15.64       16.85      1.45 o 
   8   5   3       36.71       27.07      1.89 o 
   9   5   3      180.76      186.76      7.63 o 
  10   5   3       46.29       49.90      4.52 o 
  11   5   3       13.96       16.16      4.74 o 
  12   5   3       25.64       25.16      5.45 o 
  13   5   3       12.64        6.84      4.46 o 
  14   5   3       18.57       17.66      6.92 o 
   0   6   3      334.62      365.13      6.26 o 
   1   6   3      258.67      272.78      4.02 o 
   2   6   3      375.46      406.39      5.42 o 
   3   6   3      557.58      561.69      8.15 o 
   4   6   3      626.32      658.17      6.31 o 
   5   6   3      236.11      238.88      3.14 o 
   6   6   3      195.37      206.98      3.41 o 
   7   6   3      229.83      232.46      4.71 o 
   8   6   3      177.03      167.07      7.84 o 
   9   6   3      116.71      104.14      6.42 o 
  10   6   3       25.39       27.04      3.72 o 
  11   6   3        2.37        5.38      3.94 o 
  12   6   3       19.46       21.72      5.50 o 
  13   6   3       43.25       42.64     12.17 o 
  14   6   3       98.80      110.55     13.15 o 
   0   7   3      576.78      604.74      8.74 o 
   1   7   3      600.20      597.78      6.79 o 
   2   7   3      477.99      491.26      6.24 o 
   3   7   3      681.47      620.12      8.81 o 
   4   7   3      365.53      364.99      5.88 o 
   5   7   3     2022.43     1968.39     20.77 o 
   6   7   3      110.39       98.45      4.22 o 
   7   7   3      376.77      352.33      7.41 o 
   8   7   3      120.50      122.92      6.22 o 
   9   7   3       96.60      104.43      6.11 o 
  10   7   3       37.09       32.06      4.24 o 
  11   7   3      113.50      120.95      7.11 o 
  12   7   3       44.17       30.42      6.52 o 
  13   7   3       20.45       18.38      6.43 o 
  14   7   3       15.89       11.94      7.39 o 
   0   8   3      101.84       94.75      3.73 o 
   1   8   3        2.74        5.40      0.93 o 
   2   8   3      139.88      148.88      3.32 o 
   3   8   3      248.25      254.59      5.40 o 
   4   8   3       69.04       73.79      2.54 o 
   5   8   3      416.62      396.09      6.98 o 
   6   8   3      203.11      217.78      5.32 o 
   7   8   3       59.14       59.88      2.75 o 
   8   8   3      342.56      356.62     12.43 o 
   9   8   3       39.01       40.86      7.16 o 
  10   8   3       39.68       31.11      4.76 o 
  11   8   3        1.69        1.55      4.50 o 
  12   8   3        6.89        2.37      4.69 o 
  13   8   3       31.10       29.91      8.61 o 
   0   9   3       75.68       71.82      3.85 o 
   1   9   3       17.51       15.90      1.22 o 
   2   9   3     1126.56     1102.47     13.12 o 
   3   9   3      413.23      418.75      7.47 o 
   4   9   3      416.34      414.44      9.30 o 
   5   9   3      123.76      118.00      4.51 o 
   6   9   3       33.68       34.31      5.22 o 
   7   9   3      131.48      119.56      6.49 o 
   8   9   3       31.10       39.36      4.39 o 
   9   9   3       31.24       33.38      4.30 o 
  10   9   3      116.80      125.89      8.42 o 
  11   9   3       63.10       59.13      6.11 o 
  12   9   3      100.23      102.02     10.54 o 
  13   9   3        2.32        1.03      6.71 o 
   0  10   3      747.95      755.64     12.75 o 
   1  10   3      455.64      470.77      6.21 o 
   2  10   3       59.81       59.11      2.77 o 
   3  10   3       26.00       26.16      2.81 o 
   4  10   3      127.75      126.71      4.84 o 
   5  10   3      353.66      349.57      6.44 o 
   6  10   3       39.54       41.60      4.36 o 
   7  10   3      798.28      808.79     17.04 o 
   8  10   3      117.52      106.50      8.01 o 
   9  10   3        4.49        2.89      2.69 o 
  10  10   3       31.33       28.30      4.75 o 
  11  10   3       56.54       61.61      6.34 o 
  12  10   3       19.74       16.72      5.28 o 
   0  11   3      473.99      450.23     11.16 o 
   1  11   3      234.57      198.70      4.46 o 
   2  11   3      131.24      118.58      4.47 o 
   3  11   3      126.36      120.71      4.96 o 
   4  11   3       13.39        9.36      2.05 o 
   5  11   3      144.33      147.00      7.60 o 
   6  11   3       83.21       85.78      5.27 o 
   7  11   3       64.52       56.10      5.26 o 
   8  11   3       11.49       10.23      3.01 o 
   9  11   3       13.52        8.81      3.27 o 
  10  11   3       31.55       24.48      4.60 o 
  11  11   3       95.20      110.88      9.05 o 
   0  12   3        0.05        2.02      3.60 o 
   1  12   3       59.62       51.66      5.16 o 
   2  12   3      153.63      156.92      4.97 o 
   3  12   3        4.83        6.23      2.10 o 
   4  12   3      143.57      148.69      5.66 o 
   5  12   3       86.93       97.79      5.40 o 
   6  12   3      137.32      142.99      6.64 o 
   7  12   3       18.46       24.05      3.75 o 
   8  12   3       47.49       50.23      5.01 o 
   9  12   3      168.96      165.58      8.25 o 
  10  12   3       21.55       15.13      6.77 o 
  11  12   3       11.77        5.63      4.08 o 
   0  13   3      236.20      228.00     13.83 o 
   1  13   3       50.06       39.40      5.94 o 
   2  13   3       71.52       71.82      5.19 o 
   3  13   3        4.83        3.05      2.04 o 
   4  13   3      151.51      165.56      9.45 o 
   5  13   3       60.41       70.19      4.90 o 
   6  13   3       76.99       88.19      5.38 o 
   7  13   3       25.60       26.18      3.91 o 
   8  13   3        9.16        8.52      3.20 o 
   9  13   3       63.64       65.54     10.31 o 
  10  13   3       19.30       23.36      6.46 o 
   0  14   3      323.53      364.27     14.50 o 
   1  14   3       54.69       62.02      5.55 o 
   2  14   3       18.66       16.87      8.39 o 
   3  14   3      114.11      127.00      9.80 o 
   4  14   3       57.35       46.54      4.63 o 
   5  14   3      133.69      143.44      6.24 o 
   6  14   3        9.79        9.12      2.92 o 
   7  14   3       22.10       13.04      3.51 o 
   8  14   3      122.71      134.55      8.93 o 
   9  14   3       73.88       73.31      7.24 o 
   0  15   3       16.40       13.73      5.51 o 
   1  15   3       46.56       57.79      7.79 o 
   2  15   3       13.55       10.18      4.04 o 
   3  15   3       60.12       51.74      7.59 o 
   4  15   3       16.66       13.73      4.48 o 
   5  15   3       33.60       23.78      6.83 o 
   6  15   3       58.31       65.11      5.74 o 
   7  15   3       11.64       14.33      4.34 o 
   0  16   3       97.07       98.63     11.16 o 
   1  16   3      123.08      143.52     13.16 o 
   2  16   3       64.51       58.77      7.86 o 
   3  16   3      158.61      164.34     10.30 o 
   4  16   3        7.78        2.30      3.67 o 
   5  16   3       90.83      109.41      9.23 o 
   6  16   3       25.83       23.96      5.60 o 
   1  17   3       24.66       16.70      6.67 o 
   2  17   3       22.81        7.82      6.31 o 
   3  17   3        3.56        3.77      5.65 o 
   0   0   4     3594.30     3378.33     34.12 o 
   1   0   4       14.74       15.82      0.70 o 
   2   0   4     1928.00     1924.62     15.18 o 
   3   0   4      270.90      275.05      3.09 o 
   4   0   4      263.10      281.29      3.22 o 
   5   0   4       95.10      103.02      2.29 o 
   6   0   4      955.32      958.57     10.89 o 
   7   0   4       48.22       43.83      2.06 o 
   8   0   4      397.99      367.92      7.83 o 
   9   0   4     1147.79     1086.51     18.01 o 
  10   0   4      864.63      908.07     17.91 o 
  11   0   4        5.18        8.11      4.33 o 
  12   0   4       17.01       19.68      5.84 o 
  13   0   4       70.95       71.45      9.71 o 
  14   0   4       36.85       35.66      8.42 o 
  15   0   4       44.70       46.39     13.83 o 
   0   1   4     5400.79     5304.21     36.11 o 
   1   1   4     5916.92     5665.33     28.38 o 
   2   1   4     7215.22     7017.55     35.61 o 
   3   1   4     1245.19     1324.42      7.22 o 
   4   1   4        0.53       -0.29      0.29 o 
   5   1   4      109.14      111.93      1.51 o 
   6   1   4      112.95      135.43      2.21 o 
   7   1   4      440.22      500.23      5.09 o 
   8   1   4       56.94       49.40      2.02 o 
   9   1   4      103.86      110.25      3.80 o 
  10   1   4      172.88      176.27      7.10 o 
  11   1   4      100.78      101.90      6.64 o 
  12   1   4       39.60       40.92      5.16 o 
  13   1   4       45.99       49.67      6.11 o 
  14   1   4       29.01       20.23      5.87 o 
  15   1   4       47.82       38.88      7.67 o 
   0   2   4     1779.76     1839.09     17.11 o 
   1   2   4     1643.84     1636.14     11.89 o 
   2   2   4      966.04      965.45      6.55 o 
   3   2   4      743.63      767.32      5.12 o 
   4   2   4      837.95      910.75      5.99 o 
   5   2   4     1373.32     1460.94      8.70 o 
   6   2   4       23.55       19.08      0.68 o 
   7   2   4      876.73      836.38      7.56 o 
   8   2   4      529.13      523.99      6.71 o 
   9   2   4       29.09       25.73      2.19 o 
  10   2   4       21.05       27.45      3.81 o 
  11   2   4      201.65      195.98      8.77 o 
  12   2   4       65.48       66.96      7.87 o 
  13   2   4        3.39        2.44      3.97 o 
  14   2   4        7.77        8.92      5.01 o 
  15   2   4       74.68       94.02     10.30 o 
   0   3   4       14.84       15.92      1.36 o 
   1   3   4      111.65      122.55      2.14 o 
   2   3   4     2273.73     2336.77     18.21 o 
   3   3   4     2155.80     2278.08     15.24 o 
   4   3   4      661.50      683.59      4.92 o 
   5   3   4      125.86      127.24      1.96 o 
   6   3   4      283.28      304.63      3.70 o 
   7   3   4      744.47      685.29      7.41 o 
   8   3   4      479.28      469.39      7.10 o 
   9   3   4       36.68       36.12      2.65 o 
  10   3   4      393.71      361.87      8.45 o 
  11   3   4       17.94       14.88      4.20 o 
  12   3   4       11.38        9.19      4.30 o 
  13   3   4       66.41       78.60     12.58 o 
  14   3   4       13.02       17.57      5.66 o 
  15   3   4       28.03       32.66      7.19 o 
   0   4   4     1283.26     1338.82     16.50 o 
   1   4   4      114.59      118.47      2.71 o 
   2   4   4      641.04      653.62      5.42 o 
   3   4   4      500.84      539.88      5.84 o 
   4   4   4     1711.14     1733.89     12.18 o 
   5   4   4     2130.32     2062.95     15.14 o 
   6   4   4       23.33       21.26      1.29 o 
   7   4   4      222.63      226.61      4.00 o 
   8   4   4      245.68      242.05      4.70 o 
   9   4   4       81.91       69.59      5.15 o 
  10   4   4      200.63      204.08     11.69 o 
  11   4   4       12.41       12.73      6.12 o 
  12   4   4       67.07       75.67      7.18 o 
  13   4   4      139.95      149.86     10.93 o 
  14   4   4       25.85       22.09      6.37 o 
   0   5   4     1465.38     1628.19     19.89 o 
   1   5   4     2419.10     2609.01     20.52 o 
   2   5   4       44.88       63.00      1.91 o 
   3   5   4       31.59       43.03      1.84 o 
   4   5   4      224.35      207.87      2.88 o 
   5   5   4      226.07      204.61      2.72 o 
   6   5   4      201.81      205.28      3.82 o 
   7   5   4      469.18      418.82      6.59 o 
   8   5   4      129.54      122.36      6.16 o 
   9   5   4       88.57       99.33      6.10 o 
  10   5   4       45.27       48.15      5.02 o 
  11   5   4        6.05        2.86      4.05 o 
  12   5   4        8.22        1.72      3.43 o 
  13   5   4      131.29      122.41     14.93 o 
  14   5   4       69.40       65.28      8.82 o 
   0   6   4      403.63      427.91      6.27 o 
   1   6   4      746.38      793.62      8.19 o 
   2   6   4      131.63      135.04      2.93 o 
   3   6   4       72.07       61.62      1.65 o 
   4   6   4      130.90      139.19      2.76 o 
   5   6   4      122.74      119.04      2.44 o 
   6   6   4       27.80       28.73      1.73 o 
   7   6   4       36.26       42.17      2.26 o 
   8   6   4      529.53      492.09     11.48 o 
   9   6   4      157.21      144.88      6.73 o 
  10   6   4      148.53      144.50      7.87 o 
  11   6   4       28.35       22.47      4.68 o 
  12   6   4       47.62       47.78      6.35 o 
  13   6   4      119.45      115.15      9.25 o 
  14   6   4       68.76       63.34     10.55 o 
   0   7   4     2117.37     2230.84     22.34 o 
   1   7   4     2006.69     2137.15     17.74 o 
   2   7   4      388.99      415.61      6.35 o 
   3   7   4       69.07       74.87      3.83 o 
   4   7   4       15.19       13.99      1.28 o 
   5   7   4       17.92       19.31      1.92 o 
   6   7   4      131.45      145.69      3.15 o 
   7   7   4      154.34      150.01      4.61 o 
   8   7   4      202.58      195.12      7.38 o 
   9   7   4      114.17      114.39      7.19 o 
  10   7   4        2.11       -0.17      2.86 o 
  11   7   4       26.78       32.77      4.19 o 
  12   7   4       28.22       32.92      5.76 o 
  13   7   4       47.11       60.02      9.08 o 
  14   7   4       46.35       37.10      9.15 o 
   0   8   4      274.87      231.78      4.72 o 
   1   8   4       55.99       48.59      2.51 o 
   2   8   4     1610.63     1639.97     16.24 o 
   3   8   4     1130.88     1063.08     13.29 o 
   4   8   4       61.30       58.84      2.36 o 
   5   8   4      116.06      104.53      3.60 o 
   6   8   4      141.41      146.52      7.08 o 
   7   8   4      105.66      100.41      4.21 o 
   8   8   4        1.46        3.01      2.34 o 
   9   8   4      141.12      135.07      6.60 o 
  10   8   4       34.30       31.18      4.32 o 
  11   8   4       66.39       68.00      7.16 o 
  12   8   4      125.68      137.06     11.49 o 
  13   8   4        5.34       10.89      6.90 o 
   0   9   4       74.95       78.41      4.12 o 
   1   9   4      131.29      137.49      3.08 o 
   2   9   4      202.22      214.75      4.83 o 
   3   9   4      554.75      531.04      8.74 o 
   4   9   4        2.23        2.16      1.04 o 
   5   9   4      299.95      284.93      6.55 o 
   6   9   4       43.79       46.64      6.36 o 
   7   9   4      107.42      107.37      5.67 o 
   8   9   4        9.90       10.83      2.76 o 
   9   9   4       74.89       67.16      5.33 o 
  10   9   4       63.03       61.77      5.90 o 
  11   9   4      427.71      466.24     13.91 o 
  12   9   4       63.87       74.13     14.64 o 
  13   9   4       31.93       18.01      9.76 o 
   0  10   4      457.99      467.45     10.63 o 
   1  10   4      645.57      615.16      7.94 o 
   2  10   4       98.28      103.75      3.87 o 
   3  10   4      224.68      252.85      6.80 o 
   4  10   4      665.44      672.12     12.42 o 
   5  10   4       70.81       62.84      3.42 o 
   6  10   4      149.02      132.17      6.41 o 
   7  10   4      158.29      171.53      7.03 o 
   8  10   4       14.08       11.81      3.26 o 
   9  10   4       60.73       64.30      6.54 o 
  10  10   4        0.58        1.33      2.84 o 
  11  10   4       94.07      101.72      9.55 o 
  12  10   4      132.88      161.53     12.35 o 
   0  11   4       27.05       20.04      7.12 o 
   1  11   4      184.80      189.16      5.98 o 
   2  11   4       33.12       42.76      2.84 o 
   3  11   4      139.16      142.85      5.43 o 
   4  11   4       96.08      100.24      4.63 o 
   5  11   4       43.18       35.07      3.27 o 
   6  11   4      119.40      131.33      6.30 o 
   7  11   4        3.66        3.51      2.66 o 
   8  11   4        1.65        2.36      2.78 o 
   9  11   4      194.38      200.98      8.70 o 
  10  11   4      130.73      133.12      7.73 o 
  11  11   4      133.29      136.38      9.90 o 
   0  12   4      104.01       89.97      9.22 o 
   1  12   4       17.40       18.45      3.61 o 
   2  12   4       88.82       78.53      4.61 o 
   3  12   4       80.91       86.44      4.60 o 
   4  12   4       12.10       10.45      2.29 o 
   5  12   4        2.17        0.54      1.89 o 
   6  12   4       98.33       97.49      6.30 o 
   7  12   4       81.70       91.97      6.46 o 
   8  12   4       92.15       96.95      6.45 o 
   9  12   4       25.01       18.71      3.97 o 
  10  12   4       97.14      100.52      8.01 o 
  11  12   4       37.09       23.29      5.55 o 
   0  13   4       25.14       27.43     11.66 o 
   1  13   4       78.83       70.20      6.29 o 
   2  13   4      167.71      159.97      7.11 o 
   3  13   4      135.99      128.41      6.63 o 
   4  13   4      111.61      107.99      9.53 o 
   5  13   4       31.69       27.80      3.67 o 
   6  13   4       54.77       47.59      5.03 o 
   7  13   4       20.91       16.04      3.55 o 
   8  13   4       28.87       30.43      6.15 o 
   9  13   4       30.98       33.91      5.50 o 
  10  13   4       66.20       50.82      6.90 o 
   0  14   4       10.79        8.69      5.07 o 
   1  14   4       32.25       24.92      4.62 o 
   2  14   4       28.36       16.05      4.89 o 
   3  14   4      236.33      253.58      9.13 o 
   4  14   4       36.36       41.16      5.85 o 
   5  14   4      263.25      293.22     22.17 o 
   6  14   4        6.27        6.42      2.99 o 
   7  14   4        5.69        3.99      3.06 o 
   8  14   4       16.11       12.53      4.25 o 
   9  14   4       14.75       13.79      4.44 o 
   0  15   4        5.25        1.17      3.64 o 
   1  15   4        7.74        4.39      4.09 o 
   2  15   4      357.45      367.38     15.84 o 
   3  15   4        8.33        2.08      3.60 o 
   4  15   4       29.50       33.85      4.05 o 
   5  15   4        9.47        3.24      4.02 o 
   6  15   4       50.58       43.10      5.60 o 
   7  15   4       17.28       14.77      6.60 o 
   0  16   4        7.27        8.47      5.83 o 
   1  16   4       19.78        9.27      6.55 o 
   2  16   4      135.67      141.51      9.55 o 
   3  16   4       45.76       49.88      6.61 o 
   4  16   4       30.64       19.70      5.12 o 
   5  16   4       28.91       27.12      5.85 o 
   6  16   4       34.97       30.77      8.71 o 
   1  17   4       25.66       15.86      6.83 o 
   2  17   4       15.18        9.10      6.40 o 
   3  17   4       71.55       77.22     12.42 o 
   1   0   5      276.27      251.49      2.75 o 
   2   0   5      305.85      337.51      3.38 o 
   3   0   5       20.38       14.51      0.80 o 
   4   0   5      115.38      121.07      1.92 o 
   5   0   5       11.25       18.55      1.23 o 
   6   0   5       17.54       19.15      2.00 o 
   7   0   5      261.45      249.90      4.70 o 
   8   0   5      101.09       91.31      3.82 o 
   9   0   5       98.33      112.42      5.19 o 
  10   0   5       71.19       75.51      5.05 o 
  11   0   5       89.02       76.38     10.89 o 
  12   0   5      294.35      325.48     16.24 o 
  13   0   5      109.22      125.69     26.24 o 
  14   0   5      148.21      209.97     23.73 o 
  15   0   5       25.05       28.10     12.23 o 
   0   1   5      543.49      523.77      5.10 o 
   1   1   5       92.72       95.43      1.09 o 
   2   1   5     1681.53     1769.16      9.69 o 
   3   1   5     2108.27     2208.26     12.23 o 
   4   1   5     1064.13     1125.20      6.81 o 
   5   1   5      111.45      127.04      1.77 o 
   6   1   5     1015.72     1050.77      8.22 o 
   7   1   5      291.25      304.01      3.71 o 
   8   1   5      180.93      172.73      3.42 o 
   9   1   5      326.78      333.86      6.35 o 
  10   1   5       20.20       18.92      3.36 o 
  11   1   5       27.56       22.36      4.29 o 
  12   1   5      107.37      105.24      7.33 o 
  13   1   5       56.63       47.41      6.85 o 
  14   1   5        8.70        9.97      5.16 o 
  15   1   5        3.78        2.64      6.56 o 
   0   2   5     2339.16     2303.26     21.09 o 
   1   2   5     2250.03     2298.78     12.91 o 
   2   2   5     2632.41     2661.29     14.80 o 
   3   2   5       55.03       67.86      1.06 o 
   4   2   5      307.40      324.80      2.49 o 
   5   2   5     4576.72     4635.92     25.34 o 
   6   2   5      367.77      378.30      3.42 o 
   7   2   5      788.32      800.97      7.55 o 
   8   2   5      204.88      191.34      3.71 o 
   9   2   5      572.38      551.12      9.22 o 
  10   2   5      389.07      378.81     17.93 o 
  11   2   5      212.02      244.47     11.27 o 
  12   2   5       18.12       26.24      5.26 o 
  13   2   5      228.88      269.03     13.25 o 
  14   2   5       64.37       64.00      8.49 o 
  15   2   5       88.22      113.87     11.24 o 
   0   3   5     3289.98     3325.69     30.63 o 
   1   3   5      144.96      147.20      2.17 o 
   2   3   5      235.13      252.76      2.54 o 
   3   3   5      360.41      392.84      3.53 o 
   4   3   5      740.66      804.17      5.73 o 
   5   3   5      251.47      259.16      2.62 o 
   6   3   5      495.04      519.90      6.50 o 
   7   3   5      305.16      334.62      4.88 o 
   8   3   5      282.54      272.67      4.86 o 
   9   3   5      204.95      207.22      5.26 o 
  10   3   5       85.32       83.76      5.34 o 
  11   3   5      197.14      214.42      9.82 o 
  12   3   5       38.09       54.58      7.86 o 
  13   3   5        7.62        7.21      4.55 o 
  14   3   5       24.94       23.39      6.23 o 
  15   3   5       24.53       22.15      7.34 o 
   0   4   5      934.53      951.97     12.96 o 
   1   4   5      973.50     1090.59     11.13 o 
   2   4   5      714.54      706.36      6.33 o 
   3   4   5      375.17      402.62      3.69 o 
   4   4   5      208.05      206.86      2.63 o 
   5   4   5      105.49      113.77      1.91 o 
   6   4   5      134.33      134.48      2.38 o 
   7   4   5      114.22      116.69      3.24 o 
   8   4   5      847.98      746.91      9.06 o 
   9   4   5       64.53       70.20      4.90 o 
  10   4   5       65.70       79.14      5.42 o 
  11   4   5      154.16      172.16      9.31 o 
  12   4   5        7.23        2.62      3.41 o 
  13   4   5        0.93        2.33      4.32 o 
  14   4   5       70.39       70.50     11.13 o 
   0   5   5      415.96      429.89      7.72 o 
   1   5   5     2192.14     2363.43     19.55 o 
   2   5   5      897.52      951.97      9.15 o 
   3   5   5      574.63      571.14      6.00 o 
   4   5   5       62.06       63.45      1.29 o 
   5   5   5      107.55       94.54      1.88 o 
   6   5   5       26.99       32.73      1.81 o 
   7   5   5      783.94      738.52      9.25 o 
   8   5   5      214.02      198.16      7.45 o 
   9   5   5      126.45      114.37      5.56 o 
  10   5   5      424.95      452.62     11.93 o 
  11   5   5      178.89      179.96      9.66 o 
  12   5   5       26.14       26.38      5.08 o 
  13   5   5        2.78        1.39      4.20 o 
  14   5   5       24.44       29.76      6.92 o 
   0   6   5       15.83       19.09      3.28 o 
   1   6   5       45.12       58.10      1.94 o 
   2   6   5     1826.24     1948.69     18.85 o 
   3   6   5      631.23      652.75      6.63 o 
   4   6   5      388.50      371.77      4.94 o 
   5   6   5      689.12      665.56      7.09 o 
   6   6   5       53.12       51.37      2.35 o 
   7   6   5      649.14      625.94      8.40 o 
   8   6   5       81.00       81.62      4.77 o 
   9   6   5       12.25       10.22      2.79 o 
  10   6   5       13.56       12.36      3.27 o 
  11   6   5       71.22       73.66      7.22 o 
  12   6   5      216.98      245.75     15.69 o 
  13   6   5      177.67      181.04     11.13 o 
  14   6   5       46.68       31.74      8.81 o 
   0   7   5      672.12      695.66      9.59 o 
   1   7   5      534.54      558.63      6.22 o 
   2   7   5     1286.65     1267.86     13.05 o 
   3   7   5        6.56        5.44      0.81 o 
   4   7   5      938.34      904.54     10.59 o 
   5   7   5      347.11      356.19      4.93 o 
   6   7   5      381.52      363.49      5.69 o 
   7   7   5       22.83       18.55      2.51 o 
   8   7   5       66.14       63.51      5.17 o 
   9   7   5      285.61      274.04      8.50 o 
  10   7   5      255.26      281.03      9.85 o 
  11   7   5       30.66       35.57      4.85 o 
  12   7   5       41.35       30.96      5.92 o 
  13   7   5        0.15       -0.13      4.76 o 
   0   8   5       35.87       38.08      2.24 o 
   1   8   5     3051.48     3137.20     25.24 o 
   2   8   5      233.61      248.52      5.14 o 
   3   8   5      439.65      445.01      7.62 o 
   4   8   5      244.92      237.81      5.08 o 
   5   8   5      322.06      332.70      6.44 o 
   6   8   5      136.11      139.94      4.54 o 
   7   8   5      194.75      186.91      6.18 o 
   8   8   5      166.27      154.13      6.65 o 
   9   8   5       69.86       67.64      6.17 o 
  10   8   5      148.91      143.90      7.23 o 
  11   8   5       46.36       48.14      5.13 o 
  12   8   5      172.35      197.10     13.35 o 
  13   8   5       38.10       47.97     15.18 o 
   0   9   5       32.37       27.62      2.49 o 
   1   9   5      530.22      519.88      7.18 o 
   2   9   5       13.86        7.27      1.46 o 
   3   9   5     1480.08     1387.00     16.68 o 
   4   9   5      319.62      323.64      5.94 o 
   5   9   5      303.02      277.51      5.96 o 
   6   9   5       50.79       59.62      4.37 o 
   7   9   5       84.28       80.73      5.12 o 
   8   9   5        7.78        6.12      2.40 o 
   9   9   5      153.16      168.43      7.56 o 
  10   9   5      186.23      225.06      9.46 o 
  11   9   5       44.23       47.94      5.71 o 
  12   9   5       25.22       33.44      8.64 o 
  13   9   5       15.28       13.43      7.69 o 
   0  10   5      236.17      207.97      8.53 o 
   1  10   5       29.62       36.83      3.82 o 
   2  10   5      996.54     1012.53     14.12 o 
   3  10   5      286.42      287.55      8.41 o 
   4  10   5       77.19       88.40      4.55 o 
   5  10   5      101.35      105.45      4.46 o 
   6  10   5       26.00       24.32      3.21 o 
   7  10   5       34.52       33.75      3.96 o 
   8  10   5       35.25       38.64      4.33 o 
   9  10   5       83.38       84.83      6.68 o 
  10  10   5      110.32      109.66      7.76 o 
  11  10   5       20.06       14.21      4.11 o 
  12  10   5       53.61       54.77      8.26 o 
   0  11   5      118.32      129.51     10.04 o 
   1  11   5        6.22        4.37      1.83 o 
   2  11   5      100.10       91.86      4.61 o 
   3  11   5       37.55       37.99      4.83 o 
   4  11   5      129.09      143.65      5.94 o 
   5  11   5       11.92        9.44      2.67 o 
   6  11   5        8.85        3.99      2.33 o 
   7  11   5       31.22       28.26      3.83 o 
   8  11   5       34.60       40.65      5.09 o 
   9  11   5       63.40       73.47      6.58 o 
  10  11   5       51.91       50.28      7.79 o 
  11  11   5       10.94        7.80      4.64 o 
   0  12   5        0.20       -2.09      2.94 o 
   1  12   5      255.22      265.16     13.39 o 
   2  12   5       91.33       85.29      4.96 o 
   3  12   5       99.53      106.53      6.36 o 
   4  12   5       21.31       18.68      3.13 o 
   5  12   5       91.59       96.00      5.71 o 
   6  12   5       97.13      109.28      7.40 o 
   7  12   5       28.72       30.16      4.47 o 
   8  12   5       15.42       19.67      4.24 o 
   9  12   5       89.90       86.24      6.59 o 
  10  12   5       45.45       44.16      5.86 o 
  11  12   5       46.79       40.33      9.62 o 
   0  13   5      236.05      253.20     24.29 o 
   1  13   5        2.61        4.75      2.99 o 
   2  13   5        1.79        0.96      2.23 o 
   3  13   5       54.26       57.59      5.20 o 
   4  13   5       50.79       44.40      4.33 o 
   5  13   5       66.57       78.31      5.67 o 
   6  13   5       42.70       48.28      5.11 o 
   7  13   5       56.64       59.97      6.74 o 
   8  13   5       39.29       39.98      4.77 o 
   9  13   5        1.32        1.58      3.54 o 
  10  13   5       47.97       42.79      6.01 o 
   0  14   5        2.64        2.34      5.67 o 
   1  14   5       91.25      102.42      8.58 o 
   2  14   5      305.26      319.68     14.60 o 
   3  14   5       81.18       90.87      6.70 o 
   4  14   5      109.19      110.89      8.46 o 
   5  14   5       80.29       74.80      6.46 o 
   6  14   5       69.52       73.53      6.68 o 
   7  14   5       39.68       40.65      4.79 o 
   8  14   5       55.28       67.66      7.60 o 
   0  15   5      122.07      137.91     37.71 o 
   1  15   5        7.27        7.68      4.76 o 
   2  15   5        1.60        2.46      5.13 o 
   3  15   5      132.78      173.15     14.60 o 
   4  15   5      129.95      134.55      7.63 o 
   5  15   5       54.81       56.62      5.85 o 
   6  15   5       27.33       19.41      5.16 o 
   7  15   5       29.29       19.05      5.37 o 
   0  16   5      188.46      179.59     14.23 o 
   1  16   5       26.39       25.08      6.18 o 
   2  16   5       13.01        3.47      4.06 o 
   3  16   5       27.47       27.10      5.53 o 
   4  16   5       41.89       34.94      6.18 o 
   5  16   5      135.95      135.49     10.13 o 
   1  17   5       31.19       30.56      8.24 o 
   2  17   5       33.76       26.22      6.59 o 
   0   0   6    15941.19    14859.35    145.87 o 
   1   0   6      426.17      386.87      3.91 o 
   2   0   6    14026.29    13503.54     90.06 o 
   3   0   6      180.08      177.54      2.54 o 
   4   0   6      149.44      162.10      2.33 o 
   5   0   6      726.23      693.07      7.92 o 
   6   0   6       18.68       23.42      1.57 o 
   7   0   6      245.25      251.28      4.82 o 
   8   0   6     1448.08     1391.85     20.90 o 
   9   0   6      364.02      379.41     10.09 o 
  10   0   6       97.34       85.07      5.40 o 
  11   0   6      116.97      116.29     19.60 o 
  12   0   6      126.76      137.21     11.55 o 
  13   0   6       24.97       45.74     12.63 o 
  14   0   6       68.07       75.32     15.98 o 
  15   0   6        1.51        9.42      9.45 o 
   0   1   6      910.19      931.88      7.72 o 
   1   1   6      178.83      198.22      1.77 o 
   2   1   6      413.36      427.06      2.94 o 
   3   1   6     2405.75     2611.34     13.57 o 
   4   1   6      663.52      792.88      5.10 o 
   5   1   6     1359.25     1419.18      9.43 o 
   6   1   6      123.59      142.28      2.30 o 
   7   1   6     1363.16     1375.13     11.06 o 
   8   1   6      310.47      298.18      4.70 o 
   9   1   6      170.98      189.50      5.13 o 
  10   1   6       62.26       65.15      5.24 o 
  11   1   6      104.53      111.29      6.87 o 
  12   1   6       10.03        8.32      4.15 o 
  13   1   6       94.98       97.64      9.29 o 
  14   1   6       54.42       63.51     10.99 o 
  15   1   6       76.84       72.22     12.02 o 
   0   2   6     8813.28     8615.63     63.54 o 
   1   2   6      131.29      129.33      1.36 o 
   2   2   6      405.21      426.76      3.04 o 
   3   2   6      627.79      633.28      4.06 o 
   4   2   6     1486.88     1529.79      8.34 o 
   5   2   6      517.75      527.48      4.08 o 
   6   2   6      250.25      250.31      2.63 o 
   7   2   6       78.14       75.97      2.25 o 
   8   2   6       84.28       72.98      2.71 o 
   9   2   6       71.60       59.83      3.19 o 
  10   2   6       81.61       69.38      8.05 o 
  11   2   6       10.31       10.80      3.92 o 
  12   2   6        0.83        1.87      3.67 o 
  13   2   6      137.87      138.65     10.56 o 
  14   2   6       31.18       22.21      6.32 o 
  15   2   6       11.35       25.35      8.34 o 
   0   3   6     3363.60     3343.19     28.85 o 
   1   3   6      963.89     1002.36      6.99 o 
   2   3   6      406.34      430.15      3.79 o 
   3   3   6      979.03      995.09      6.43 o 
   4   3   6      404.65      422.96      3.51 o 
   5   3   6       78.52       78.98      1.61 o 
   6   3   6      791.70      765.44      6.67 o 
   7   3   6       19.00       17.39      1.38 o 
   8   3   6      144.83      130.70      3.58 o 
   9   3   6       99.70       90.55      5.42 o 
  10   3   6      123.65       96.14      6.92 o 
  11   3   6       72.80       80.52     10.66 o 
  12   3   6       18.19       15.84      5.00 o 
  13   3   6       25.67       16.30      5.45 o 
  14   3   6       63.74       72.20     12.56 o 
   0   4   6      680.75      654.76      7.86 o 
   1   4   6      363.24      378.43      3.88 o 
   2   4   6      173.12      173.04      1.95 o 
   3   4   6       97.73       97.91      1.92 o 
   4   4   6      535.87      563.18      5.23 o 
   5   4   6      145.90      160.73      2.50 o 
   6   4   6      716.71      729.43      8.18 o 
   7   4   6       64.28       52.72      2.41 o 
   8   4   6      281.55      266.76      6.02 o 
   9   4   6      342.49      326.18      8.54 o 
  10   4   6       22.49       30.23      3.90 o 
  11   4   6        9.07        4.25      3.31 o 
  12   4   6      101.29      100.66      8.25 o 
  13   4   6       53.00       56.91      7.91 o 
  14   4   6      115.84      155.79     12.07 o 
   0   5   6      106.83       92.38      4.25 o 
   1   5   6     1739.70     1892.63     16.09 o 
   2   5   6     1098.22     1127.84      9.48 o 
   3   5   6      240.09      263.41      3.18 o 
   4   5   6      309.42      298.96      3.37 o 
   5   5   6      167.74      162.19      2.79 o 
   6   5   6        9.82        9.29      1.24 o 
   7   5   6       20.85       16.53      1.63 o 
   8   5   6      606.19      580.06     11.63 o 
   9   5   6      254.48      252.49      7.78 o 
  10   5   6      501.29      506.26     12.83 o 
  11   5   6       64.16       75.76      7.14 o 
  12   5   6       39.38       49.79      6.46 o 
  13   5   6       14.30        9.25      5.25 o 
  14   5   6      150.00      175.50     12.78 o 
   0   6   6        5.10        1.39      1.11 o 
   1   6   6      209.97      216.63      3.80 o 
   2   6   6       22.97       24.71      1.12 o 
   3   6   6     1012.62     1019.22      9.85 o 
   4   6   6      447.87      440.53      4.68 o 
   5   6   6      153.37      147.07      2.97 o 
   6   6   6       62.04       50.22      2.25 o 
   7   6   6      136.11      107.67      3.82 o 
   8   6   6      483.83      445.25     10.26 o 
   9   6   6      294.50      285.05      8.56 o 
  10   6   6       12.23       12.04      3.29 o 
  11   6   6       45.03       35.50      6.30 o 
  12   6   6      139.04      125.46      9.35 o 
  13   6   6        6.50        8.46      4.49 o 
  14   6   6       44.89       32.15      7.48 o 
   0   7   6      163.59      163.29      6.26 o 
   1   7   6      434.51      474.71      6.06 o 
   2   7   6      108.34      110.67      3.19 o 
   3   7   6      244.50      224.55      4.13 o 
   4   7   6       53.66       52.99      2.28 o 
   5   7   6       79.37       76.67      2.81 o 
   6   7   6      466.72      434.70      9.10 o 
   7   7   6      201.38      195.94      5.67 o 
   8   7   6      148.50      141.98      6.31 o 
   9   7   6      308.15      317.43      9.25 o 
  10   7   6       29.14       28.44      3.94 o 
  11   7   6       38.69       31.28      4.78 o 
  12   7   6       69.93       62.34      7.48 o 
  13   7   6        5.77        6.16      4.61 o 
   0   8   6       13.41       16.25      2.19 o 
   1   8   6       32.49       22.97      1.65 o 
   2   8   6      430.16      453.25      7.13 o 
   3   8   6       66.45       80.48      2.43 o 
   4   8   6      362.45      358.94      6.54 o 
   5   8   6      159.08      145.50      4.33 o 
   6   8   6       12.73       10.33      1.56 o 
   7   8   6      185.93      181.37      6.66 o 
   8   8   6      125.04      124.70      6.21 o 
   9   8   6       77.66       86.60      6.28 o 
  10   8   6       31.84       33.46      4.53 o 
  11   8   6       43.31       43.57      6.99 o 
  12   8   6       33.72       38.90      6.57 o 
  13   8   6       81.79       92.37     12.51 o 
   0   9   6      189.57      164.27      9.05 o 
   1   9   6       48.23       40.79      2.78 o 
   2   9   6      152.89      142.90      4.32 o 
   3   9   6      427.04      452.15      8.36 o 
   4   9   6      745.38      743.86     12.21 o 
   5   9   6       45.07       46.09      2.85 o 
   6   9   6      247.19      230.86      7.47 o 
   7   9   6      363.54      363.50      9.74 o 
   8   9   6       55.84       53.21      4.54 o 
   9   9   6       75.04       69.80      5.51 o 
  10   9   6       49.93       51.92      5.10 o 
  11   9   6       85.45       97.89      8.58 o 
  12   9   6       45.04       39.50      8.91 o 
   0  10   6      659.09      651.50     33.36 o 
   1  10   6       10.56       12.92      2.25 o 
   2  10   6      185.89      173.50      6.75 o 
   3  10   6      616.11      595.04     10.23 o 
   4  10   6       18.22       10.49      2.43 o 
   5  10   6      331.47      335.58      8.91 o 
   6  10   6       12.58       13.19      2.75 o 
   7  10   6       60.37       64.08      4.88 o 
   8  10   6       22.74       18.86      3.47 o 
   9  10   6       87.54       93.08      7.37 o 
  10  10   6      159.45      168.12      9.09 o 
  11  10   6       54.73       44.83      6.39 o 
  12  10   6      157.55      184.69     13.29 o 
   0  11   6      135.70      118.93     16.61 o 
   1  11   6       13.09        9.88      2.38 o 
   2  11   6      139.31      134.88      8.21 o 
   3  11   6      660.31      649.92     15.66 o 
   4  11   6      197.05      204.37      7.56 o 
   5  11   6       84.40       74.08      4.93 o 
   6  11   6       58.13       53.55      4.64 o 
   7  11   6       83.49       97.34      8.55 o 
   8  11   6       26.05       23.30      3.87 o 
   9  11   6       81.96       86.33      6.89 o 
  10  11   6        4.53        4.34      3.53 o 
  11  11   6      104.61       89.17     12.38 o 
   0  12   6       54.18       47.74     16.92 o 
   1  12   6       13.27        9.24      2.53 o 
   2  12   6       54.36       47.63      4.04 o 
   3  12   6       12.28       11.42      3.17 o 
   4  12   6       21.76       23.12      3.97 o 
   5  12   6      232.67      240.65     13.85 o 
   6  12   6       95.10       87.51      5.74 o 
   7  12   6      249.90      262.96      9.94 o 
   8  12   6       14.45       13.58      3.66 o 
   9  12   6       10.51        8.34      3.78 o 
  10  12   6        8.49        6.38      4.15 o 
   0  13   6       28.16       25.54      6.18 o 
   1  13   6       87.46       87.77      6.93 o 
   2  13   6      190.49      199.99     13.29 o 
   3  13   6       37.84       37.93      7.75 o 
   4  13   6       79.77       72.27      6.92 o 
   5  13   6       18.53       13.28      3.53 o 
   6  13   6       37.49       23.96      5.39 o 
   7  13   6       73.50       84.80      7.35 o 
   8  13   6        3.30        3.09      3.32 o 
   9  13   6       25.22       19.30      4.80 o 
   0  14   6       49.58       64.51      9.40 o 
   1  14   6       15.44       10.62      3.86 o 
   2  14   6      209.06      214.85     12.64 o 
   3  14   6       57.07       59.92      6.63 o 
   4  14   6        1.96        0.67      3.32 o 
   5  14   6      119.13      124.58      8.04 o 
   6  14   6       11.80        9.28      4.11 o 
   7  14   6        7.96        7.62      5.10 o 
   8  14   6        2.46       -2.34      3.46 o 
   0  15   6      185.54      193.90     24.14 o 
   1  15   6       21.65       18.21      7.38 o 
   2  15   6      115.43      119.37     10.65 o 
   3  15   6      142.18      143.74     11.30 o 
   4  15   6       73.68       79.50      8.92 o 
   5  15   6      151.95      173.18     14.77 o 
   6  15   6       33.36       33.15      7.08 o 
   7  15   6       30.21       25.43      5.73 o 
   0  16   6      237.57      296.13     28.24 o 
   1  16   6       36.63       39.37     13.71 o 
   2  16   6       34.61       26.41      7.92 o 
   3  16   6        0.85        4.86      4.76 o 
   4  16   6       78.63       80.90      9.69 o 
   5  16   6       93.03      103.69      9.44 o 
   1  17   6       11.40        7.91     10.47 o 
   2  17   6       23.67       14.21      9.95 o 
   1   0   7      736.12      750.14      6.73 o 
   2   0   7      239.19      251.04      2.91 o 
   3   0   7     7857.81     8006.19     57.26 o 
   4   0   7      129.68      131.32      2.25 o 
   5   0   7      184.22      237.02      4.00 o 
   6   0   7      331.50      335.22      5.18 o 
   7   0   7       37.04       33.15      2.33 o 
   8   0   7       15.51       12.18      2.35 o 
   9   0   7      736.97      716.48     14.88 o 
  10   0   7        4.73        6.58      8.52 o 
  11   0   7       20.52        7.17      8.52 o 
  12   0   7        0.89        2.38      6.40 o 
  13   0   7       20.67       16.90      9.20 o 
  14   0   7       27.95       33.21     12.31 o 
  15   0   7       27.43       11.10      9.77 o 
   0   1   7      353.57      324.16      3.44 o 
   1   1   7      277.51      315.16      2.52 o 
   2   1   7      929.40     1004.07      5.82 o 
   3   1   7      743.63      800.06      5.02 o 
   4   1   7      740.85      818.17      5.46 o 
   5   1   7      247.28      256.27      3.10 o 
   6   1   7      455.95      452.47      4.42 o 
   7   1   7     1041.96     1089.21      9.42 o 
   8   1   7      278.15      274.75      4.55 o 
   9   1   7      309.49      299.04      7.04 o 
  10   1   7      370.16      371.51     11.23 o 
  11   1   7        2.36        4.60      3.46 o 
  12   1   7      105.11      105.15      8.80 o 
  13   1   7       52.14       62.93     10.16 o 
  14   1   7       39.82       41.67     10.18 o 
   0   2   7     3048.01     2944.08     21.94 o 
   1   2   7      304.06      300.69      2.24 o 
   2   2   7     1756.61     1852.86      9.62 o 
   3   2   7     1060.68     1092.83      6.48 o 
   4   2   7       99.47      104.59      1.31 o 
   5   2   7      376.72      405.56      3.25 o 
   6   2   7      598.60      567.72      5.44 o 
   7   2   7      218.30      239.82      3.73 o 
   8   2   7      219.38      216.04      4.40 o 
   9   2   7       29.27       31.99      2.82 o 
  10   2   7        7.60        4.25      2.84 o 
  11   2   7      152.82      182.04     10.39 o 
  12   2   7      302.31      282.78     13.00 o 
  13   2   7       33.29       28.00      6.25 o 
  14   2   7       19.83        4.13     15.57 o 
   0   3   7       34.63       44.58      1.62 o 
   1   3   7     1709.47     1783.34     12.09 o 
   2   3   7     2695.25     2941.31     19.71 o 
   3   3   7      869.72      886.07      5.94 o 
   4   3   7      433.15      474.02      4.01 o 
   5   3   7      176.48      160.63      2.34 o 
   6   3   7      188.98      192.51      3.22 o 
   7   3   7      665.63      579.99      7.41 o 
   8   3   7      742.30      722.86      9.42 o 
   9   3   7       82.96       77.05      3.89 o 
  10   3   7      330.08      351.32     11.91 o 
  11   3   7      114.64      109.26      7.84 o 
  12   3   7      183.56      185.30     12.98 o 
  13   3   7        2.19        2.40      4.40 o 
  14   3   7       14.27       19.74     11.87 o 
   0   4   7     1011.53     1044.65      9.55 o 
   1   4   7      126.13      151.67      1.89 o 
   2   4   7      122.23      121.90      1.79 o 
   3   4   7     1515.64     1542.61     11.40 o 
   4   4   7      635.89      677.79      5.95 o 
   5   4   7       10.45       13.30      1.02 o 
   6   4   7      156.51      157.12      2.84 o 
   7   4   7      159.17      146.55      3.71 o 
   8   4   7      103.02       87.09      3.70 o 
   9   4   7      139.99      118.69      5.55 o 
  10   4   7      109.47      116.44      6.53 o 
  11   4   7       32.07       24.42      4.94 o 
  12   4   7      142.87      140.74     10.43 o 
  13   4   7       68.37       71.16      8.70 o 
  14   4   7      102.21      115.82     11.83 o 
   0   5   7     1094.38     1067.47     12.54 o 
   1   5   7     2564.66     2719.24     19.46 o 
   2   5   7      407.49      428.98      4.15 o 
   3   5   7      171.61      167.33      2.34 o 
   4   5   7       57.09       58.72      1.86 o 
   5   5   7      206.16      203.22      3.61 o 
   6   5   7      534.71      488.64      6.76 o 
   7   5   7     1549.94     1469.61     15.35 o 
   8   5   7      260.74      248.77      7.73 o 
   9   5   7      116.67      104.14      5.52 o 
  10   5   7       24.41       27.23      4.23 o 
  11   5   7       76.78       80.55     10.25 o 
  12   5   7      273.57      282.57     16.20 o 
  13   5   7       59.79       61.32      8.34 o 
  14   5   7       25.80       26.24      8.94 o 
   0   6   7        0.08        0.32      1.06 o 
   1   6   7      120.64      110.22      2.38 o 
   2   6   7      666.60      733.83      7.19 o 
   3   6   7      221.23      205.24      2.82 o 
   4   6   7      250.56      244.51      4.31 o 
   5   6   7      244.62      236.34      4.33 o 
   6   6   7      126.71      108.91      3.24 o 
   7   6   7      113.32      115.26      4.57 o 
   8   6   7      137.90      121.59      5.78 o 
   9   6   7       20.36       19.81      3.10 o 
  10   6   7       86.15       92.94      5.82 o 
  11   6   7       18.84       22.52      6.38 o 
  12   6   7       38.48       45.25      9.31 o 
  13   6   7       92.60       98.21      9.36 o 
  14   6   7       16.29       16.07      6.38 o 
   0   7   7      104.09       92.29      4.29 o 
   1   7   7       41.43       44.72      2.25 o 
   2   7   7      771.64      795.45      8.43 o 
   3   7   7      567.61      557.79      7.57 o 
   4   7   7      140.51      126.28      2.52 o 
   5   7   7      965.58      975.20     10.98 o 
   6   7   7      215.90      191.37      4.80 o 
   7   7   7      222.49      220.06      7.10 o 
   8   7   7      283.71      274.40      8.35 o 
   9   7   7       85.67      100.47      5.87 o 
  10   7   7      394.80      425.88     11.36 o 
  11   7   7       25.28       25.86      4.56 o 
  12   7   7       10.46       14.73      5.06 o 
  13   7   7       14.42       12.44      5.18 o 
   0   8   7      492.41      413.68     16.50 o 
   1   8   7       72.09       84.06      3.34 o 
   2   8   7      355.54      366.97      7.41 o 
   3   8   7      336.93      350.30      5.70 o 
   4   8   7      381.64      356.22      6.69 o 
   5   8   7      892.67      870.12     11.43 o 
   6   8   7      129.70      131.43      4.18 o 
   7   8   7       41.43       37.29      3.76 o 
   8   8   7       64.84       65.62      4.84 o 
   9   8   7       44.00       39.41      4.72 o 
  10   8   7      121.65      123.35      6.91 o 
  11   8   7       38.76       34.45      5.14 o 
  12   8   7      147.51      153.90     12.72 o 
  13   8   7        6.97        6.86      7.00 o 
   0   9   7      142.23      144.99      5.95 o 
   1   9   7      287.32      265.72      7.25 o 
   2   9   7      819.42      759.88     12.51 o 
   3   9   7      529.14      541.95      9.82 o 
   4   9   7       58.06       55.72      2.93 o 
   5   9   7      125.30      132.06      6.17 o 
   6   9   7      565.92      541.82     11.83 o 
   7   9   7      134.75      142.69      6.61 o 
   8   9   7       93.32       81.52      5.65 o 
   9   9   7       61.80       68.23      5.65 o 
  10   9   7      136.67      133.23      7.49 o 
  11   9   7       95.67       87.79      9.17 o 
  12   9   7      119.72      145.76     14.10 o 
   0  10   7      119.72       97.38     12.49 o 
   1  10   7      221.75      216.81      8.33 o 
   2  10   7      169.80      192.79      6.82 o 
   3  10   7       79.06       80.01      4.25 o 
   4  10   7      114.07      117.41      4.76 o 
   5  10   7      130.23      124.97      5.96 o 
   6  10   7       49.54       42.06      4.37 o 
   7  10   7       26.03       24.91      3.50 o 
   8  10   7        9.48        8.76      2.97 o 
   9  10   7       73.15       76.12      5.96 o 
  10  10   7       92.35       90.47      6.75 o 
  11  10   7       19.40       14.13      5.72 o 
  12  10   7       26.82       36.38      7.82 o 
   0  11   7      109.36      120.11     10.12 o 
   1  11   7       18.57       14.61      2.66 o 
   2  11   7      377.39      374.31      9.96 o 
   3  11   7      151.05      150.98     12.22 o 
   4  11   7       11.25        5.44      3.42 o 
   5  11   7       58.42       58.36      4.71 o 
   6  11   7       59.97       66.63      5.83 o 
   7  11   7       36.07       45.51      4.62 o 
   8  11   7      193.64      214.28      8.75 o 
   9  11   7       71.08       79.07      6.38 o 
  10  11   7       95.96      102.95      8.85 o 
  11  11   7       92.82       89.51      8.95 o 
   0  12   7       77.32       65.30      8.57 o 
   1  12   7      189.58      188.35     11.36 o 
   2  12   7      149.96      153.44      9.49 o 
   3  12   7       16.09       19.34      3.66 o 
   4  12   7      244.27      275.35     10.52 o 
   5  12   7       69.01       78.47      6.07 o 
   6  12   7       40.05       31.28      4.17 o 
   7  12   7       92.41       83.83      7.22 o 
   8  12   7       36.00       41.69      6.05 o 
   9  12   7       40.12       31.32      5.74 o 
  10  12   7       27.32       27.01      5.99 o 
   0  13   7       39.98       53.83      8.33 o 
   1  13   7       63.59       64.65      6.33 o 
   2  13   7      142.21      152.82      8.04 o 
   3  13   7       66.41       54.02      6.68 o 
   4  13   7       93.22       98.40      7.24 o 
   5  13   7       93.04       96.04      6.64 o 
   6  13   7       30.83       34.84      4.84 o 
   7  13   7       94.35       76.76      8.42 o 
   8  13   7       56.65       57.19      7.00 o 
   9  13   7        8.16        4.10      4.47 o 
   0  14   7      572.94      699.93     26.27 o 
   1  14   7       56.56       54.84      7.19 o 
   2  14   7       36.92       33.35      6.45 o 
   3  14   7       24.39       23.89      4.26 o 
   4  14   7       55.88       46.90      5.07 o 
   5  14   7       91.37       97.29      7.53 o 
   6  14   7      141.61      159.73      9.42 o 
   7  14   7       15.41       21.71     10.76 o 
   8  14   7       49.94       53.20     10.35 o 
   0  15   7       42.14       37.16      8.46 o 
   1  15   7      153.62      170.04     12.17 o 
   2  15   7       13.83       15.23      5.73 o 
   3  15   7      103.50      123.83     11.10 o 
   4  15   7       33.34       28.01      5.65 o 
   5  15   7       42.59       44.39      5.98 o 
   6  15   7        3.67        2.33      4.95 o 
   7  15   7      163.97      186.55     13.59 o 
   0  16   7        0.32        9.31      9.45 o 
   1  16   7       14.19        4.04      5.09 o 
   2  16   7       14.72       12.11     10.01 o 
   3  16   7       20.81       19.34      6.01 o 
   4  16   7       18.69       30.56      7.15 o 
   5  16   7       62.81       59.61      9.03 o 
   1  17   7       45.53       56.23     10.51 o 
   0   0   8     1866.51     1946.15     19.81 o 
   1   0   8       11.40       12.96      0.82 o 
   2   0   8      811.86      953.77      7.80 o 
   3   0   8        0.00        0.05      0.45 o 
   4   0   8      787.85      850.68      8.83 o 
   5   0   8      261.37      287.54      4.18 o 
   6   0   8      127.16      121.11      2.90 o 
   7   0   8      187.40      173.25      4.81 o 
   8   0   8       54.73       51.91      3.15 o 
   9   0   8      550.23      552.51     12.75 o 
  10   0   8      205.50      225.29     12.19 o 
  11   0   8       84.76       90.68     14.99 o 
  12   0   8       38.21       28.66     10.29 o 
  13   0   8       31.14       19.80      9.57 o 
  14   0   8       50.50       38.57     13.26 o 
   0   1   8      105.94      119.30      2.23 o 
   1   1   8      466.80      487.14      3.44 o 
   2   1   8       86.81      105.05      1.32 o 
   3   1   8      194.41      201.06      2.00 o 
   4   1   8     1491.19     1621.94     10.33 o 
   5   1   8      130.69      127.76      1.96 o 
   6   1   8      386.39      386.56      3.89 o 
   7   1   8     1361.90     1374.90     11.67 o 
   8   1   8       99.17      104.37      2.87 o 
   9   1   8      221.36      202.26      5.83 o 
  10   1   8        5.03        3.32      3.16 o 
  11   1   8       53.15       45.92      6.21 o 
  12   1   8        9.99        9.43      4.32 o 
  13   1   8       78.20       89.79     11.90 o 
  14   1   8        4.92        1.59      5.86 o 
   0   2   8      138.32      172.09      2.60 o 
   1   2   8      964.98      982.83      6.02 o 
   2   2   8     1573.06     1648.62      9.00 o 
   3   2   8      721.01      749.25      5.02 o 
   4   2   8      114.10      142.68      2.08 o 
   5   2   8      320.35      327.83      3.07 o 
   6   2   8      313.56      305.76      3.80 o 
   7   2   8       21.30       18.88      1.31 o 
   8   2   8      918.43      890.62     11.12 o 
   9   2   8       34.61       37.00      4.04 o 
  10   2   8      238.81      257.22     10.41 o 
  11   2   8       20.59       15.89      4.99 o 
  12   2   8      188.90      190.36     11.39 o 
  13   2   8       52.28       50.77      7.57 o 
  14   2   8       82.57      112.44     13.83 o 
   0   3   8     1188.24     1217.73     12.90 o 
   1   3   8      310.19      348.05      3.56 o 
   2   3   8      371.08      414.47      3.53 o 
   3   3   8     1662.51     1717.02     10.51 o 
   4   3   8      660.71      625.33      5.13 o 
   5   3   8      398.79      393.42      4.84 o 
   6   3   8       13.85       15.10      1.29 o 
   7   3   8       67.74       66.41      2.68 o 
   8   3   8      242.74      219.71      5.63 o 
   9   3   8       25.15       28.58      3.12 o 
  10   3   8       61.02       55.50      5.89 o 
  11   3   8       97.29      102.55      8.62 o 
  12   3   8       67.14       53.01      7.27 o 
  13   3   8       16.18       19.38      6.38 o 
  14   3   8        0.02       -0.37      4.77 o 
   0   4   8      307.13      378.67      5.33 o 
   1   4   8      748.12      774.01      6.24 o 
   2   4   8      715.11      715.24      6.27 o 
   3   4   8     1012.26     1074.24      8.36 o 
   4   4   8      664.60      662.89      6.84 o 
   5   4   8      234.32      234.11      3.63 o 
   6   4   8      536.48      521.35      7.34 o 
   7   4   8      815.44      820.85      9.84 o 
   8   4   8      221.51      204.61      7.32 o 
   9   4   8       29.12       24.65      3.76 o 
  10   4   8      106.25       91.40      5.93 o 
  11   4   8      138.08      154.56      9.32 o 
  12   4   8       81.70       65.54      7.89 o 
  13   4   8      317.03      368.70     19.40 o 
  14   4   8      159.39      173.43     12.76 o 
   0   5   8     1130.43     1156.80     10.97 o 
   1   5   8      135.96      134.10      1.81 o 
   2   5   8     1256.08     1333.50      9.53 o 
   3   5   8      279.10      306.12      4.68 o 
   4   5   8      251.25      234.74      3.07 o 
   5   5   8      453.31      436.68      5.89 o 
   6   5   8     1926.66     1780.87     19.80 o 
   7   5   8      169.31      170.19      5.68 o 
   8   5   8       46.26       41.57      3.70 o 
   9   5   8       27.53       23.77      3.27 o 
  10   5   8       54.85       59.82      4.81 o 
  11   5   8       34.75       23.14      4.86 o 
  12   5   8       56.41       61.37      7.11 o 
  13   5   8        5.59       12.20      5.44 o 
  14   5   8       38.43       34.51      7.38 o 
   0   6   8      257.22      251.47      5.78 o 
   1   6   8      172.62      183.75      2.64 o 
   2   6   8       67.91       66.14      1.35 o 
   3   6   8        3.54        2.81      0.66 o 
   4   6   8      317.01      332.88      4.95 o 
   5   6   8      218.37      221.52      4.33 o 
   6   6   8      371.98      366.78      5.88 o 
   7   6   8     1442.43     1389.36     20.55 o 
   8   6   8       60.59       51.99      4.25 o 
   9   6   8      234.97      230.78      7.85 o 
  10   6   8       26.26       27.14      3.82 o 
  11   6   8      284.45      290.56     14.89 o 
  12   6   8        5.18        9.72      4.65 o 
  13   6   8       85.76      103.08     10.65 o 
   0   7   8        1.12        3.45      1.96 o 
   1   7   8        5.69        5.79      1.16 o 
   2   7   8        6.62        6.71      1.06 o 
   3   7   8      270.42      273.47      4.40 o 
   4   7   8      283.47      261.92      4.14 o 
   5   7   8      411.99      417.33      6.31 o 
   6   7   8      122.99      125.87      4.08 o 
   7   7   8      147.00      139.98      7.43 o 
   8   7   8      158.63      138.69      6.41 o 
   9   7   8        9.40        4.22      2.53 o 
  10   7   8       66.74       76.34      5.72 o 
  11   7   8       37.91       40.66      5.12 o 
  12   7   8        1.91       -0.61      3.95 o 
  13   7   8        7.79        3.67      5.16 o 
   0   8   8        9.08        8.39      3.51 o 
   1   8   8      506.37      503.26     10.17 o 
   2   8   8      450.57      458.68      6.59 o 
   3   8   8      260.42      257.51      4.94 o 
   4   8   8      453.90      440.24      8.04 o 
   5   8   8       32.83       32.04      2.06 o 
   6   8   8       60.88       61.35      4.70 o 
   7   8   8        2.15       -0.37      1.99 o 
   8   8   8       59.32       52.41      4.60 o 
   9   8   8       53.03       43.94      4.55 o 
  10   8   8      163.48      171.51      8.04 o 
  11   8   8      255.29      277.32     11.04 o 
  12   8   8      170.84      185.26     15.66 o 
  13   8   8        8.92        6.06      5.62 o 
   0   9   8        1.39        3.31      2.03 o 
   1   9   8       78.34       81.97      4.72 o 
   2   9   8     1166.72     1128.73     18.71 o 
   3   9   8      396.16      390.29      6.85 o 
   4   9   8       42.29       37.74      2.63 o 
   5   9   8      340.32      316.73     11.27 o 
   6   9   8        5.05        4.44      2.18 o 
   7   9   8       19.65       14.64      3.82 o 
   8   9   8      211.53      223.77      9.83 o 
   9   9   8       15.49       15.86      3.53 o 
  10   9   8      160.38      157.55      8.94 o 
  11   9   8       75.41       83.07      7.48 o 
  12   9   8      110.85      120.62     11.23 o 
   0  10   8      145.65      133.16      8.46 o 
   1  10   8       24.03       24.08      3.08 o 
   2  10   8        0.37       -1.54      1.54 o 
   3  10   8      168.80      166.81      6.63 o 
   4  10   8      218.72      224.16      7.31 o 
   5  10   8        9.37        4.99      2.41 o 
   6  10   8       19.00       13.73      3.03 o 
   7  10   8      124.49      135.88     11.20 o 
   8  10   8       86.84       87.87      6.12 o 
   9  10   8       16.62       13.89      3.56 o 
  10  10   8       65.81       79.39      6.44 o 
  11  10   8       13.39       13.67      4.39 o 
  12  10   8       40.95       36.46     11.95 o 
   0  11   8        1.25       -1.70      3.24 o 
   1  11   8        3.36        5.70      2.26 o 
   2  11   8      154.09      145.63      6.53 o 
   3  11   8       64.60       61.54      5.62 o 
   4  11   8      402.18      393.10     12.59 o 
   5  11   8      167.99      173.09      7.71 o 
   6  11   8       49.46       46.48      4.55 o 
   7  11   8      322.00      327.07     12.38 o 
   8  11   8       79.33       76.09      6.28 o 
   9  11   8       19.96       25.79      4.32 o 
  10  11   8       92.11      106.55      8.99 o 
  11  11   8       11.70       10.46      5.03 o 
   0  12   8        8.09        0.83      3.83 o 
   1  12   8       85.39       86.98      6.38 o 
   2  12   8      232.64      234.39      8.40 o 
   3  12   8       16.17       13.80      3.61 o 
   4  12   8      104.28       99.18      7.19 o 
   5  12   8      235.90      236.83     11.43 o 
   6  12   8      356.21      364.05     11.81 o 
   7  12   8       71.42       73.34      5.80 o 
   8  12   8       30.27       33.46      4.53 o 
   9  12   8       23.08       18.93      5.20 o 
  10  12   8       36.59       37.29      6.33 o 
   0  13   8        1.33       -0.56      4.05 o 
   1  13   8       66.12       70.90      6.71 o 
   2  13   8        5.68        6.40      3.09 o 
   3  13   8      172.29      170.85      8.94 o 
   4  13   8       52.31       56.57      7.87 o 
   5  13   8       96.49       86.09      7.65 o 
   6  13   8        6.94        4.26      3.19 o 
   7  13   8        8.65        9.67      3.73 o 
   8  13   8       16.25       21.37      5.70 o 
   9  13   8       20.78       21.64      5.65 o 
   0  14   8       71.61       78.01     10.27 o 
   1  14   8       34.99       39.90      7.44 o 
   2  14   8       11.06        7.77      4.77 o 
   3  14   8      148.93      153.65      8.80 o 
   4  14   8      104.65      116.18      8.15 o 
   5  14   8        6.26        1.57      3.02 o 
   6  14   8      100.59      115.37      8.57 o 
   7  14   8       46.55       44.60      8.91 o 
   8  14   8       95.21       95.04     10.54 o 
   0  15   8        0.04        0.47      5.09 o 
   1  15   8        7.99        6.09      6.62 o 
   2  15   8      211.02      234.28     15.41 o 
   3  15   8      101.71      126.10     20.41 o 
   4  15   8       83.31       83.76      7.87 o 
   5  15   8      101.77      115.52     14.02 o 
   6  15   8      102.90      124.44     11.59 o 
   0  16   8       33.56       29.08     12.88 o 
   1  16   8       16.99       15.57      5.86 o 
   2  16   8      229.47      269.63     15.72 o 
   3  16   8       58.65       78.67      9.54 o 
   4  16   8       24.21       21.82     10.14 o 
   1   0   9      924.06     1046.80      8.50 o 
   2   0   9     2312.97     2402.49     17.25 o 
   3   0   9      506.17      534.52      6.32 o 
   4   0   9       86.39       81.44      2.19 o 
   5   0   9     1388.99     1401.04     12.85 o 
   6   0   9        0.00       -0.05      0.78 o 
   7   0   9      342.33      390.65      6.55 o 
   8   0   9      624.07      654.00     11.81 o 
   9   0   9       10.37       12.53      2.77 o 
  10   0   9       74.66       79.66     13.46 o 
  11   0   9      201.75      194.03     20.16 o 
  12   0   9       29.55       13.23      8.61 o 
  13   0   9       43.26       43.72     12.94 o 
  14   0   9       50.04       41.52     13.20 o 
   0   1   9     4070.41     4194.06     27.61 o 
   1   1   9      162.87      182.44      1.81 o 
   2   1   9     4703.56     4946.65     24.38 o 
   3   1   9       27.00       26.08      0.90 o 
   4   1   9      273.78      276.89      2.95 o 
   5   1   9      286.59      303.93      3.27 o 
   6   1   9      440.11      457.72      4.42 o 
   7   1   9      340.88      355.45      5.36 o 
   8   1   9      350.02      346.47      6.34 o 
   9   1   9      219.18      198.68     16.61 o 
  10   1   9      110.41       99.03      7.69 o 
  11   1   9        2.44        2.41      3.43 o 
  12   1   9      333.27      362.69     42.15 o 
  13   1   9       69.73       62.19     10.51 o 
  14   1   9        1.28       -0.63      5.38 o 
   0   2   9     3970.76     4204.04     28.74 o 
   1   2   9       27.13       31.00      0.80 o 
   2   2   9      119.32      126.28      1.49 o 
   3   2   9      240.66      253.92      2.56 o 
   4   2   9       21.13       27.73      1.02 o 
   5   2   9      145.24      129.15      1.97 o 
   6   2   9        7.49        7.07      0.94 o 
   7   2   9      720.14      685.72      7.84 o 
   8   2   9       71.49       57.18      2.82 o 
   9   2   9      544.72      531.49     12.39 o 
  10   2   9       10.57        6.38      3.82 o 
  11   2   9       53.05       51.52      9.04 o 
  12   2   9       35.68       31.08      7.64 o 
  13   2   9       54.40       53.27     11.20 o 
  14   2   9       26.37       24.42      8.22 o 
   0   3   9       75.54       84.77      2.59 o 
   1   3   9      505.69      506.31      4.86 o 
   2   3   9       36.03       46.85      0.98 o 
   3   3   9      498.23      510.33      4.29 o 
   4   3   9      603.00      606.49      5.62 o 
   5   3   9       16.02       15.89      1.08 o 
   6   3   9      309.73      297.62      4.86 o 
   7   3   9      283.85      266.07      5.12 o 
   8   3   9       19.89       16.31      1.94 o 
   9   3   9      131.33      124.25      4.54 o 
  10   3   9      274.25      287.90     11.33 o 
  11   3   9       84.31       78.14      7.92 o 
  12   3   9       64.10       58.68      7.60 o 
  13   3   9       21.85       10.40      5.10 o 
  14   3   9        1.82        5.72      6.39 o 
   0   4   9       33.90       49.40      2.61 o 
   1   4   9      637.57      631.87      5.58 o 
   2   4   9       50.55       53.26      1.44 o 
   3   4   9      101.73       86.27      1.93 o 
   4   4   9      674.77      693.67      7.11 o 
   5   4   9       96.80       90.03      2.34 o 
   6   4   9       97.76       86.27      3.06 o 
   7   4   9       75.84       78.43      2.92 o 
   8   4   9      382.23      367.35      8.57 o 
   9   4   9       81.36       69.54      4.80 o 
  10   4   9       76.63       86.99      5.92 o 
  11   4   9        7.76        6.70      3.68 o 
  12   4   9       21.69        9.43      4.88 o 
  13   4   9       20.06       25.89      6.26 o 
  14   4   9       12.13        8.38      5.97 o 
   0   5   9       79.16       74.87      2.23 o 
   1   5   9     1364.65     1360.47     10.37 o 
   2   5   9      196.72      184.77      2.39 o 
   3   5   9      547.77      522.69      5.07 o 
   4   5   9      513.70      533.70      5.80 o 
   5   5   9      518.07      472.98      6.38 o 
   6   5   9       37.08       33.17      2.00 o 
   7   5   9      117.60      114.18      5.03 o 
   8   5   9      151.69      141.46      6.05 o 
   9   5   9       26.81       21.04      4.59 o 
  10   5   9      163.48      160.75      7.63 o 
  11   5   9      118.60      128.08      9.02 o 
  12   5   9       66.58       53.24      7.11 o 
  13   5   9       83.47       83.09      9.59 o 
  14   5   9       29.29       30.53      7.63 o 
   0   6   9     1347.54     1291.08     15.25 o 
   1   6   9      344.13      343.46      3.58 o 
   2   6   9       41.77       39.36      1.45 o 
   3   6   9      175.75      167.24      3.48 o 
   4   6   9      559.32      537.74      6.76 o 
   5   6   9      597.04      610.79      8.21 o 
   6   6   9       88.15       81.58      3.35 o 
   7   6   9      311.64      297.36     10.69 o 
   8   6   9      243.91      229.27      7.57 o 
   9   6   9       35.50       37.94      4.01 o 
  10   6   9       42.99       41.42      4.38 o 
  11   6   9       71.71       71.08      7.36 o 
  12   6   9      103.72      119.80     10.58 o 
  13   6   9       83.42       76.82      9.47 o 
   0   7   9      300.94      316.19      5.92 o 
   1   7   9      207.97      201.78      4.15 o 
   2   7   9       58.19       55.12      1.74 o 
   3   7   9      642.04      605.35      7.10 o 
   4   7   9      180.67      169.76      3.45 o 
   5   7   9      374.59      394.76      6.48 o 
   6   7   9      344.34      333.51      7.65 o 
   7   7   9       81.03       74.68      4.90 o 
   8   7   9       85.56       91.75      8.18 o 
   9   7   9      187.71      193.82      7.82 o 
  10   7   9       18.00       14.55      3.35 o 
  11   7   9       45.55       44.19      5.49 o 
  12   7   9      136.58      140.76     10.29 o 
  13   7   9       22.18       13.02      6.15 o 
   0   8   9      240.64      216.93      8.98 o 
   1   8   9      523.61      528.76      7.86 o 
   2   8   9        9.62        6.87      1.27 o 
   3   8   9      293.93      278.49      4.85 o 
   4   8   9      345.19      331.87      5.48 o 
   5   8   9      113.64      105.36      3.86 o 
   6   8   9      314.43      306.44      8.58 o 
   7   8   9      149.75      135.69      6.43 o 
   8   8   9       37.10       36.82      4.01 o 
   9   8   9      237.26      251.44      8.88 o 
  10   8   9       74.94       68.96      5.79 o 
  11   8   9        8.85       10.47      3.67 o 
  12   8   9       42.64       60.36      9.07 o 
   0   9   9      655.97      637.65     16.89 o 
   1   9   9       86.40       73.40      4.66 o 
   2   9   9      196.80      180.31      5.29 o 
   3   9   9       38.47       34.70      2.43 o 
   4   9   9      105.98      100.85      5.77 o 
   5   9   9      408.01      404.56     15.67 o 
   6   9   9      158.43      168.50      6.93 o 
   7   9   9        1.37        1.94      2.29 o 
   8   9   9       11.47        7.58      2.76 o 
   9   9   9        2.48        1.20      2.68 o 
  10   9   9      129.07      128.62      7.48 o 
  11   9   9       10.54       12.16      4.00 o 
  12   9   9       15.81       10.30      6.01 o 
   0  10   9        6.48        1.93      2.31 o 
   1  10   9      474.59      478.98     14.11 o 
   2  10   9       91.89       91.45      6.74 o 
   3  10   9      123.07      134.77      5.02 o 
   4  10   9      162.22      152.66      8.15 o 
   5  10   9      150.32      151.63     10.38 o 
   6  10   9       58.18       54.67      4.95 o 
   7  10   9      110.52      109.29      6.37 o 
   8  10   9      167.84      195.19      8.32 o 
   9  10   9       67.20       59.99      5.57 o 
  10  10   9       37.86       34.29      4.97 o 
  11  10   9       16.58       10.01      4.31 o 
   0  11   9       61.60       75.15      8.84 o 
   1  11   9        3.38        0.61      2.10 o 
   2  11   9       84.78       77.37      5.24 o 
   3  11   9       30.36       22.69      3.89 o 
   4  11   9       24.77       32.52      4.74 o 
   5  11   9       74.55       65.25      7.43 o 
   6  11   9       82.23       78.01      5.63 o 
   7  11   9      191.17      201.74      8.32 o 
   8  11   9       30.69       28.66      4.34 o 
   9  11   9       31.14       26.37      4.51 o 
  10  11   9       75.59       76.01      7.21 o 
  11  11   9       26.31       23.49      5.79 o 
   0  12   9      151.18      185.87     13.26 o 
   1  12   9       27.43       31.08      3.91 o 
   2  12   9      122.86      110.64      6.31 o 
   3  12   9      417.05      457.20     14.06 o 
   4  12   9       11.80       14.30      3.79 o 
   5  12   9      117.15      120.14      7.43 o 
   6  12   9      168.01      177.07      8.93 o 
   7  12   9      177.96      175.44      9.12 o 
   8  12   9       37.45       34.26      5.40 o 
   9  12   9       45.35       43.73      5.89 o 
  10  12   9       35.03       38.56      7.67 o 
   0  13   9       81.91       94.72     17.14 o 
   1  13   9      215.96      227.66     10.46 o 
   2  13   9       39.91       38.18      5.17 o 
   3  13   9        0.26        1.67      2.96 o 
   4  13   9      152.43      158.07      9.11 o 
   5  13   9       30.08       20.96      4.23 o 
   6  13   9      216.41      212.04      9.91 o 
   7  13   9       14.19       16.48      4.11 o 
   8  13   9      113.29       97.39     10.24 o 
   9  13   9       25.82       24.53      6.76 o 
   0  14   9      115.35      147.92     13.17 o 
   1  14   9      220.28      271.71     11.77 o 
   2  14   9      210.79      228.02     13.68 o 
   3  14   9      192.66      209.14     10.36 o 
   4  14   9      229.45      244.26     11.55 o 
   5  14   9        3.61        5.40      3.18 o 
   6  14   9       16.18       14.99      4.92 o 
   7  14   9       34.34       29.95      6.87 o 
   8  14   9       72.72       55.69     14.05 o 
   0  15   9        3.21        0.54      5.83 o 
   1  15   9       15.50       14.99      5.61 o 
   2  15   9      192.65      231.31     18.58 o 
   3  15   9      212.70      217.66     27.34 o 
   4  15   9      107.23      115.55      9.79 o 
   5  15   9       16.93        4.74      5.45 o 
   6  15   9       32.42       26.24      6.58 o 
   0  16   9      102.68       89.80     19.37 o 
   1  16   9       56.35       67.03      9.26 o 
   2  16   9       38.98       41.62      8.60 o 
   3  16   9        5.49        3.51      5.63 o 
   4  16   9        0.46        4.21      5.03 o 
   0   0  10        8.26        0.96      1.00 o 
   1   0  10        7.97        8.15      0.86 o 
   2   0  10      164.29      203.78      3.50 o 
   3   0  10      638.50      709.04      8.33 o 
   4   0  10        0.02       -0.75      0.75 o 
   5   0  10       59.09       54.10      1.94 o 
   6   0  10       47.49       37.60      1.94 o 
   7   0  10     1021.15      947.55     12.95 o 
   8   0  10        2.30        3.32      1.76 o 
   9   0  10        2.58        0.90      3.23 o 
  10   0  10      255.03      251.11     21.00 o 
  11   0  10       17.34       14.57      7.81 o 
  12   0  10       17.18        8.20      7.68 o 
  13   0  10      141.43      154.34     21.44 o 
  14   0  10       11.46        5.48      8.58 o 
   0   1  10     1150.52     1195.07      9.59 o 
   1   1  10        0.50        3.13      0.40 o 
   2   1  10     1371.10     1451.65      9.37 o 
   3   1  10      576.45      574.95      4.91 o 
   4   1  10       45.12       43.80      1.29 o 
   5   1  10      548.57      585.04      5.07 o 
   6   1  10      462.03      461.12      4.83 o 
   7   1  10      451.85      435.03      5.66 o 
   8   1  10        5.11        4.55      1.46 o 
   9   1  10       28.65       33.16      4.75 o 
  10   1  10       85.87       89.20      7.49 o 
  11   1  10       23.48       20.98      6.41 o 
  12   1  10       15.50       24.22      7.38 o 
  13   1  10       16.60        5.11      5.97 o 
  14   1  10        0.20        6.31      6.21 o 
   0   2  10       84.28       94.99      1.79 o 
   1   2  10     1636.28     1690.46      9.40 o 
   2   2  10     1305.85     1396.84      8.60 o 
   3   2  10      407.97      429.22      3.93 o 
   4   2  10      262.84      277.72      3.14 o 
   5   2  10      248.12      221.43      3.48 o 
   6   2  10      420.22      414.39      5.34 o 
   7   2  10      516.25      503.09      6.53 o 
   8   2  10      102.01       84.65      5.29 o 
   9   2  10       71.79       69.63      4.92 o 
  10   2  10       10.61        8.14      3.83 o 
  11   2  10      181.70      194.42     14.09 o 
  12   2  10      133.72      160.52     14.62 o 
  13   2  10       22.87       24.24      7.61 o 
  14   2  10       43.30       46.03     15.91 o 
   0   3  10     1041.77     1096.22     12.48 o 
   1   3  10       32.23       35.49      0.98 o 
   2   3  10     1814.80     1904.26     11.61 o 
   3   3  10      214.09      209.44      2.69 o 
   4   3  10      210.62      207.70      3.13 o 
   5   3  10      134.40      130.12      3.05 o 
   6   3  10      356.80      351.89      6.18 o 
   7   3  10       80.12       72.97      2.79 o 
   8   3  10       24.37       14.26      2.31 o 
   9   3  10      191.59      174.33      6.51 o 
  10   3  10      154.91      149.69     14.02 o 
  11   3  10       28.29       29.74      5.89 o 
  12   3  10      187.21      208.22     12.51 o 
  13   3  10       64.35       72.88     11.72 o 
  14   3  10       60.52       64.56     12.74 o 
   0   4  10      287.84      291.14      5.17 o 
   1   4  10      616.00      643.13      5.98 o 
   2   4  10       55.87       66.99      1.72 o 
   3   4  10     1431.72     1455.38     11.82 o 
   4   4  10      208.10      221.63      4.33 o 
   5   4  10       95.82       98.56      2.83 o 
   6   4  10        7.03        6.81      1.23 o 
   7   4  10      296.84      279.26      6.04 o 
   8   4  10       13.81       11.23      2.27 o 
   9   4  10       43.22       41.02      3.92 o 
  10   4  10       91.44      101.19      5.81 o 
  11   4  10      106.88      119.17      8.71 o 
  12   4  10       12.35       10.72      5.17 o 
  13   4  10       21.21       18.43      6.07 o 
  14   4  10       82.00       84.80     15.09 o 
   0   5  10      410.71      415.07      7.98 o 
   1   5  10      581.22      569.41      6.26 o 
   2   5  10       19.93       15.35      1.05 o 
   3   5  10      408.72      417.99      4.70 o 
   4   5  10      696.46      704.25      8.23 o 
   5   5  10     1789.16     1719.30     16.21 o 
   6   5  10      405.27      386.37      6.22 o 
   7   5  10      318.77      326.63      9.20 o 
   8   5  10      191.10      206.97      9.41 o 
   9   5  10       34.62       27.29      3.64 o 
  10   5  10       33.24       30.19      6.66 o 
  11   5  10       16.61       15.09      4.46 o 
  12   5  10      109.63      108.38     10.19 o 
  13   5  10       29.06       30.64      7.29 o 
   0   6  10      415.59      370.79      8.28 o 
   1   6  10      664.15      647.66      7.56 o 
   2   6  10      147.40      169.36      3.76 o 
   3   6  10       57.33       51.13      2.02 o 
   4   6  10      555.61      556.32      7.11 o 
   5   6  10       36.66       38.51      2.19 o 
   6   6  10      505.86      494.34     10.73 o 
   7   6  10       13.06       10.31      2.98 o 
   8   6  10       10.17        6.20      2.42 o 
   9   6  10       12.67        3.90      2.45 o 
  10   6  10       24.53       22.11      3.67 o 
  11   6  10      170.69      158.29     10.63 o 
  12   6  10        8.25       10.90      4.68 o 
  13   6  10       58.49       62.04      8.71 o 
   0   7  10      279.76      271.10      6.35 o 
   1   7  10      659.55      729.78      8.57 o 
   2   7  10      534.51      488.19      6.58 o 
   3   7  10      318.16      302.18      4.75 o 
   4   7  10       80.86       68.52      2.43 o 
   5   7  10      521.43      498.51      8.92 o 
   6   7  10      175.31      158.73      7.29 o 
   7   7  10      186.21      186.71      8.81 o 
   8   7  10       23.24       14.27      2.92 o 
   9   7  10       25.48       20.65      3.53 o 
  10   7  10      106.66      108.73      6.66 o 
  11   7  10       46.80       46.81      5.22 o 
  12   7  10      116.70      134.54     13.30 o 
  13   7  10        6.60        6.75      6.05 o 
   0   8  10      560.44      545.18     11.75 o 
   1   8  10       43.10       42.69      1.78 o 
   2   8  10       27.91       27.18      1.58 o 
   3   8  10      522.96      493.60      8.16 o 
   4   8  10      400.61      373.43      6.64 o 
   5   8  10      295.00      274.42      7.42 o 
   6   8  10      149.35      139.88      6.34 o 
   7   8  10      267.02      253.84      8.32 o 
   8   8  10      271.04      281.82      9.78 o 
   9   8  10      193.30      189.93      8.20 o 
  10   8  10       39.05       42.56      4.83 o 
  11   8  10       62.25       64.73      6.02 o 
  12   8  10       71.93       77.62      9.63 o 
   0   9  10       26.98       11.37      5.25 o 
   1   9  10      235.28      236.13      6.16 o 
   2   9  10       64.91       57.77      2.96 o 
   3   9  10      355.46      342.11      7.56 o 
   4   9  10       76.21       74.88      6.01 o 
   5   9  10      107.23       98.24      5.90 o 
   6   9  10       29.74       28.75      4.28 o 
   7   9  10      124.21      116.17      6.39 o 
   8   9  10       20.13       11.42      3.17 o 
   9   9  10       81.25       82.47      8.00 o 
  10   9  10       40.38       33.02      4.73 o 
  11   9  10       26.91       20.52      4.45 o 
  12   9  10       15.57       17.13      6.44 o 
   0  10  10        6.42        6.29      2.94 o 
   1  10  10       62.86       73.30      5.11 o 
   2  10  10       29.18       29.41      3.46 o 
   3  10  10      412.97      409.71     10.78 o 
   4  10  10      450.99      442.48     13.66 o 
   5  10  10        9.14       11.22      3.44 o 
   6  10  10       23.26       19.10      3.37 o 
   7  10  10      118.83      133.40      7.02 o 
   8  10  10       14.47       13.00      3.38 o 
   9  10  10       20.51       15.43      3.62 o 
  10  10  10        5.33        7.24      3.90 o 
  11  10  10        7.64        7.77      4.21 o 
   0  11  10       24.71       12.87      4.86 o 
   1  11  10       53.93       54.93      4.74 o 
   2  11  10        6.22        5.38      2.87 o 
   3  11  10       65.60       71.83      6.39 o 
   4  11  10       84.40       79.94      6.79 o 
   5  11  10       75.29       72.06      6.75 o 
   6  11  10      120.49      117.02     10.18 o 
   7  11  10        2.59        4.60      2.79 o 
   8  11  10       25.22       25.18      4.15 o 
   9  11  10       12.39        5.38      3.59 o 
  10  11  10       48.16       47.42      6.12 o 
   0  12  10       21.82       23.78      6.14 o 
   1  12  10       53.57       53.44      4.99 o 
   2  12  10      152.08      155.22      7.79 o 
   3  12  10       66.29       69.87      6.35 o 
   4  12  10      109.22      119.01      8.14 o 
   5  12  10        8.23        9.16      3.69 o 
   6  12  10      110.84      122.53      9.84 o 
   7  12  10       82.05       72.85      6.69 o 
   8  12  10      134.13      143.53     13.05 o 
   9  12  10       38.60       36.94      6.68 o 
  10  12  10       89.32      106.79     18.04 o 
   0  13  10       48.64       52.16      8.41 o 
   1  13  10      115.25      117.69      8.16 o 
   2  13  10      103.44      109.41      7.84 o 
   3  13  10      191.95      218.11     10.47 o 
   4  13  10       15.01       25.46      4.78 o 
   5  13  10       35.64       37.42      5.03 o 
   6  13  10       31.32       21.32      4.51 o 
   7  13  10       35.08       26.26      5.79 o 
   8  13  10       80.38       80.20     11.38 o 
   0  14  10        5.06       13.06      6.78 o 
   1  14  10      155.01      161.12      9.68 o 
   2  14  10       51.52       37.08      6.85 o 
   3  14  10      201.51      203.84     10.54 o 
   4  14  10       52.72       60.64      6.69 o 
   5  14  10      117.63      132.18      8.64 o 
   6  14  10       69.55       90.06      8.88 o 
   7  14  10       18.71        8.81      5.17 o 
   0  15  10        9.30        6.01     10.81 o 
   1  15  10       10.91        4.30      4.66 o 
   2  15  10       12.16       12.80      8.10 o 
   3  15  10      154.87      188.98     13.74 o 
   4  15  10       20.38       17.20      5.23 o 
   5  15  10       31.76       26.23      6.19 o 
   6  15  10       75.60       80.31     17.04 o 
   0  16  10        0.29       -4.86      8.13 o 
   1  16  10       72.94       85.01     10.82 o 
   2  16  10        4.73        5.03      5.56 o 
   3  16  10        7.80        1.97      5.38 o 
   1   0  11      147.86      168.48      3.24 o 
   2   0  11      111.08      113.04      3.79 o 
   3   0  11       30.61       31.61      1.70 o 
   4   0  11        4.14        3.13      1.00 o 
   5   0  11      812.60      752.22      8.31 o 
   6   0  11      978.67      917.66     10.82 o 
   7   0  11      900.03      884.62     12.53 o 
   8   0  11      654.25      645.74     15.34 o 
   9   0  11      504.92      505.52     29.23 o 
  10   0  11       61.92       34.80     10.49 o 
  11   0  11      153.05      196.07     21.17 o 
  12   0  11        2.69       -4.67      6.69 o 
  13   0  11       28.13       35.03     12.89 o 
  14   0  11        7.05        1.34      8.83 o 
   0   1  11     1107.13     1112.11     10.75 o 
   1   1  11      287.36      290.69      3.16 o 
   2   1  11      808.93      797.99      6.35 o 
   3   1  11      144.13      159.94      2.37 o 
   4   1  11      441.86      434.12      4.13 o 
   5   1  11      396.78      383.88      4.04 o 
   6   1  11      633.12      629.90      6.60 o 
   7   1  11      500.09      468.34      6.04 o 
   8   1  11      206.22      187.02      5.15 o 
   9   1  11      184.51      186.41     11.10 o 
  10   1  11       83.43       79.91     20.43 o 
  11   1  11      128.71      148.12     24.55 o 
  12   1  11       39.86       48.77      9.21 o 
  13   1  11      135.70      159.34     19.39 o 
  14   1  11       11.90       14.90      7.63 o 
   0   2  11     1830.08     1844.97     14.77 o 
   1   2  11      648.47      667.17      5.08 o 
   2   2  11      240.03      245.38      2.81 o 
   3   2  11      712.69      728.19      6.51 o 
   4   2  11      240.12      244.54      3.42 o 
   5   2  11      501.95      471.10      5.66 o 
   6   2  11       81.77       78.37      2.64 o 
   7   2  11      235.01      238.06      4.74 o 
   8   2  11       28.29       26.02      2.60 o 
   9   2  11       18.03       13.73      2.75 o 
  10   2  11       43.99       47.50      6.24 o 
  11   2  11       83.94      107.68     12.18 o 
  12   2  11       85.83       86.06     11.90 o 
  13   2  11       36.19       27.23      8.19 o 
  14   2  11        2.80        3.54      6.45 o 
   0   3  11       45.18       34.92      1.65 o 
   1   3  11      693.68      705.16      5.56 o 
   2   3  11      610.94      630.93      5.47 o 
   3   3  11      324.00      318.66      3.90 o 
   4   3  11       47.93       48.37      2.01 o 
   5   3  11      138.22      145.77      3.32 o 
   6   3  11        7.92       13.91      1.40 o 
   7   3  11      104.92      112.50      4.20 o 
   8   3  11      102.03      109.32      4.22 o 
   9   3  11      272.27      262.07      7.98 o 
  10   3  11       33.18       29.71      5.60 o 
  11   3  11       46.65       48.96      6.90 o 
  12   3  11       31.68       25.49      7.62 o 
  13   3  11       26.41       23.44     14.17 o 
  14   3  11       41.64       51.09     10.98 o 
   0   4  11      100.68       93.68      3.28 o 
   1   4  11       18.35       24.23      1.30 o 
   2   4  11      470.34      470.79      4.85 o 
   3   4  11      220.22      220.92      3.58 o 
   4   4  11      182.90      198.16      3.89 o 
   5   4  11      358.83      341.09      5.19 o 
   6   4  11      273.16      247.83      4.59 o 
   7   4  11      173.80      157.42      5.66 o 
   8   4  11      191.65      174.78      6.57 o 
   9   4  11       10.95        5.30      2.38 o 
  10   4  11        1.17       -1.84      2.26 o 
  11   4  11        3.90        6.50      4.28 o 
  12   4  11      133.85      151.89     11.34 o 
  13   4  11       84.64       73.51     11.74 o 
   0   5  11      276.83      251.07      4.99 o 
   1   5  11      319.67      299.62      3.77 o 
   2   5  11      295.53      282.32      4.44 o 
   3   5  11     1051.49     1055.39     10.99 o 
   4   5  11      301.60      307.18      5.04 o 
   5   5  11      699.32      708.84      8.69 o 
   6   5  11        9.30        7.94      1.98 o 
   7   5  11       11.22       12.93      2.50 o 
   8   5  11       29.71       28.78      3.53 o 
   9   5  11       33.61       32.57      3.87 o 
  10   5  11      185.15      184.31      7.67 o 
  11   5  11      151.72      173.38     10.33 o 
  12   5  11       60.26       82.58      9.45 o 
  13   5  11      240.47      263.08     15.89 o 
   0   6  11      914.53      902.30     14.34 o 
   1   6  11      114.39      129.86      3.76 o 
   2   6  11      215.89      221.98      4.00 o 
   3   6  11      358.33      342.58      5.28 o 
   4   6  11     1054.63     1002.05     10.88 o 
   5   6  11      208.77      173.77      5.18 o 
   6   6  11       16.31       17.35      2.72 o 
   7   6  11       12.50       10.03      3.14 o 
   8   6  11       66.28       66.19      4.93 o 
   9   6  11       11.88        5.12      2.65 o 
  10   6  11        8.64        6.18      2.80 o 
  11   6  11        7.89        7.53      3.80 o 
  12   6  11      235.15      252.86     13.00 o 
  13   6  11       50.39       52.02      8.39 o 
   0   7  11      679.97      633.89     11.27 o 
   1   7  11      560.70      527.35      7.15 o 
   2   7  11      998.41      926.59     10.64 o 
   3   7  11      191.05      173.26      4.33 o 
   4   7  11      621.03      613.31      9.18 o 
   5   7  11       92.96       98.36      6.67 o 
   6   7  11      157.19      194.14     12.53 o 
   7   7  11       18.92       17.28      2.94 o 
   8   7  11       14.64        9.09      2.67 o 
   9   7  11       64.47       70.36      5.57 o 
  10   7  11       58.68       59.88      5.40 o 
  11   7  11      129.40      116.50      7.25 o 
  12   7  11       23.73       28.59      6.44 o 
   0   8  11      127.74      106.70      4.12 o 
   1   8  11      453.61      429.49      6.44 o 
   2   8  11       67.91       55.88      2.43 o 
   3   8  11      695.59      669.98      8.95 o 
   4   8  11       15.58        9.78      1.74 o 
   5   8  11       11.54        9.15      2.62 o 
   6   8  11       51.89       47.75      4.86 o 
   7   8  11       22.22       20.34      3.31 o 
   8   8  11       56.38       48.63      4.63 o 
   9   8  11       98.90       89.65      6.20 o 
  10   8  11       26.91       26.33      4.28 o 
  11   8  11       20.47       19.33      4.20 o 
  12   8  11       99.31      105.50     17.16 o 
   0   9  11       24.36       27.61      3.74 o 
   1   9  11      206.54      196.17      4.54 o 
   2   9  11       72.42       73.07      3.72 o 
   3   9  11      213.40      209.03      6.09 o 
   4   9  11      109.90      103.52      7.18 o 
   5   9  11        4.19        4.56      2.80 o 
   6   9  11       14.28       15.50      3.03 o 
   7   9  11      133.74      132.63      6.85 o 
   8   9  11      111.13      115.32      6.68 o 
   9   9  11       37.28       39.17      4.75 o 
  10   9  11       46.71       39.71      5.12 o 
  11   9  11       36.61       45.05      6.01 o 
   0  10  11      104.61      101.81      7.67 o 
   1  10  11       77.89       87.34      5.58 o 
   2  10  11      268.66      244.66      8.46 o 
   3  10  11       26.83       29.83      3.69 o 
   4  10  11      164.26      150.80     13.76 o 
   5  10  11      255.49      264.57     10.90 o 
   6  10  11       50.48       46.50      5.27 o 
   7  10  11       16.29       16.93      3.47 o 
   8  10  11       35.33       37.44      4.52 o 
   9  10  11      151.27      168.56      8.42 o 
  10  10  11        3.25        2.51      3.66 o 
  11  10  11        2.33        0.65      3.82 o 
   0  11  11        4.01        6.61      4.09 o 
   1  11  11       11.74       10.79      2.90 o 
   2  11  11      160.89      158.95     10.76 o 
   3  11  11       54.19       49.94      5.61 o 
   4  11  11       38.49       52.53      8.73 o 
   5  11  11        8.13        4.50      4.13 o 
   6  11  11       89.69       84.48      6.86 o 
   7  11  11       24.00       21.04      4.43 o 
   8  11  11       20.17       15.92      4.16 o 
   9  11  11       20.91       23.76      4.86 o 
  10  11  11       12.86       14.43      4.56 o 
   0  12  11        0.17       -1.18      3.97 o 
   1  12  11        0.66        0.66      2.34 o 
   2  12  11       38.25       36.43      4.42 o 
   3  12  11      135.90      142.54      8.86 o 
   4  12  11      114.66      115.18      8.42 o 
   5  12  11       48.37       53.00      6.32 o 
   6  12  11        4.78        0.24      3.00 o 
   7  12  11       66.31       57.83      6.14 o 
   8  12  11       13.41        9.69      4.46 o 
   9  12  11       32.27       26.86      5.63 o 
   0  13  11        0.28       -0.08      4.37 o 
   1  13  11      105.95      105.14      7.95 o 
   2  13  11      221.93      224.99     10.63 o 
   3  13  11       13.67       12.30      3.84 o 
   4  13  11       36.38       46.47      6.00 o 
   5  13  11       67.81       83.19      9.55 o 
   6  13  11       62.72       62.47      7.15 o 
   7  13  11       56.77       55.86      9.86 o 
   8  13  11        1.67        1.11      4.00 o 
   0  14  11       49.70       48.34      9.14 o 
   1  14  11       34.37       23.12      6.36 o 
   2  14  11        7.80       11.69      5.14 o 
   3  14  11       93.51       93.28     12.33 o 
   4  14  11      147.41      155.01     13.65 o 
   5  14  11       89.36      101.40      9.89 o 
   6  14  11       13.64       11.68      5.04 o 
   7  14  11       43.48       60.28      9.36 o 
   0  15  11       25.27       14.11      9.66 o 
   1  15  11       55.30       53.05     10.56 o 
   2  15  11       34.60       45.59     11.61 o 
   3  15  11        9.17       11.98      5.67 o 
   4  15  11       58.97       69.80      9.95 o 
   5  15  11       74.14       94.81     10.08 o 
   0  16  11       36.20       37.11     15.02 o 
   1  16  11        8.53       10.99      6.05 o 
   2  16  11        9.60       10.83      6.20 o 
   0   0  12     1001.55      983.35     14.72 o 
   1   0  12      440.00      476.95      6.26 o 
   2   0  12       31.59       33.57      1.72 o 
   3   0  12        3.14        1.19      0.82 o 
   4   0  12      123.54      126.47      3.43 o 
   5   0  12      142.42      131.56      3.53 o 
   6   0  12       62.36       65.00      3.14 o 
   7   0  12      412.46      350.36      9.35 o 
   8   0  12       41.41       30.29      3.60 o 
   9   0  12      112.11       89.49     14.20 o 
  10   0  12       45.04       41.07     11.38 o 
  11   0  12       63.61       52.29     12.93 o 
  12   0  12        6.98        4.18      7.70 o 
  13   0  12       57.62       49.71     14.94 o 
  14   0  12        6.84       17.79     10.74 o 
   0   1  12     4688.33     4856.56     37.88 o 
   1   1  12       16.21       15.24      0.88 o 
   2   1  12       18.38       18.21      0.96 o 
   3   1  12      704.20      728.34      6.44 o 
   4   1  12       35.54       40.34      1.37 o 
   5   1  12       83.84       91.99      2.39 o 
   6   1  12      695.56      665.51      7.16 o 
   7   1  12     1467.42     1416.62     15.78 o 
   8   1  12       13.23       14.00      2.35 o 
   9   1  12      302.40      312.34     16.32 o 
  10   1  12        8.29        6.06      5.10 o 
  11   1  12      125.42      112.20     12.47 o 
  12   1  12       87.75       94.74     12.42 o 
  13   1  12       24.64       28.97      8.70 o 
  14   1  12       37.03       24.77      8.24 o 
   0   2  12      131.56      139.89      3.08 o 
   1   2  12      384.81      402.02      3.84 o 
   2   2  12     1510.30     1476.26     10.82 o 
   3   2  12      279.10      275.55      3.61 o 
   4   2  12      160.87      147.84      2.91 o 
   5   2  12       56.01       57.07      2.16 o 
   6   2  12      553.34      509.35      6.95 o 
   7   2  12      172.55      163.09      3.84 o 
   8   2  12        8.49        7.30      2.15 o 
   9   2  12      156.57      173.38      7.26 o 
  10   2  12       49.47       33.58      8.39 o 
  11   2  12        1.46       -0.87      4.20 o 
  12   2  12       22.12       26.82      9.30 o 
  13   2  12        5.27        5.58      7.87 o 
   0   3  12        2.06        3.83      0.90 o 
   1   3  12       83.36       89.52      2.08 o 
   2   3  12     1076.18     1059.28      8.75 o 
   3   3  12      122.33      116.08      2.82 o 
   4   3  12      666.54      658.36      7.93 o 
   5   3  12      599.04      580.41      7.25 o 
   6   3  12      556.70      519.84      7.04 o 
   7   3  12      315.30      281.99      6.40 o 
   8   3  12       82.03       80.55      5.68 o 
   9   3  12      220.74      211.05     12.15 o 
  10   3  12       35.84       26.94      8.10 o 
  11   3  12       40.51       38.24      6.41 o 
  12   3  12       96.57      105.49     13.15 o 
  13   3  12       74.03       73.07     11.77 o 
   0   4  12      250.10      252.24      7.41 o 
   1   4  12      156.18      168.60      2.94 o 
   2   4  12      182.78      194.62      3.65 o 
   3   4  12      150.94      166.00      3.70 o 
   4   4  12      401.27      399.85      5.98 o 
   5   4  12       52.36       58.54      2.35 o 
   6   4  12      337.45      317.07      7.87 o 
   7   4  12       26.19       19.46      4.52 o 
   8   4  12       45.59       42.08      3.94 o 
   9   4  12       25.95       27.08      3.54 o 
  10   4  12       13.62       13.00      3.08 o 
  11   4  12       17.19       17.21      5.30 o 
  12   4  12       13.91       15.62      5.30 o 
  13   4  12       30.64       19.13     10.84 o 
   0   5  12       22.58       14.81      1.60 o 
   1   5  12      336.00      353.21      4.85 o 
   2   5  12      186.61      194.44      3.75 o 
   3   5  12      325.37      333.39      5.30 o 
   4   5  12       98.35      103.12      3.02 o 
   5   5  12     1114.92     1052.08     13.08 o 
   6   5  12       93.64       97.95      5.82 o 
   7   5  12      291.87      275.59      8.13 o 
   8   5  12       45.23       43.07      4.04 o 
   9   5  12        4.23        4.03      2.47 o 
  10   5  12      131.89      142.86      7.11 o 
  11   5  12       13.07       15.38      4.74 o 
  12   5  12       65.08       56.76      8.16 o 
  13   5  12       51.62       48.28      8.30 o 
   0   6  12      189.27      170.50      5.38 o 
   1   6  12     1581.77     1475.23     15.06 o 
   2   6  12       35.31       29.71      1.89 o 
   3   6  12      573.34      537.50      7.18 o 
   4   6  12      183.46      188.77      4.31 o 
   5   6  12      221.88      217.30      7.63 o 
   6   6  12      288.29      277.55      8.92 o 
   7   6  12       14.22        8.00      2.52 o 
   8   6  12        3.60        3.07      2.31 o 
   9   6  12      126.09      132.40      6.83 o 
  10   6  12       20.65        8.10      3.02 o 
  11   6  12       54.22       50.89      6.03 o 
  12   6  12       22.51       17.51     10.51 o 
  13   6  12        8.08        5.77      5.73 o 
   0   7  12       89.79       90.34      4.06 o 
   1   7  12       41.31       41.14      2.19 o 
   2   7  12      210.28      199.17      4.38 o 
   3   7  12      404.75      371.30     10.25 o 
   4   7  12        0.21        0.89      1.43 o 
   5   7  12      164.73      140.26      6.52 o 
   6   7  12       72.82       77.91      5.52 o 
   7   7  12      152.46      139.74      6.69 o 
   8   7  12       89.83       87.58      5.78 o 
   9   7  12      220.58      240.61      8.82 o 
  10   7  12       28.46       24.89      3.98 o 
  11   7  12       43.22       28.73      4.57 o 
  12   7  12       44.69       33.33      7.29 o 
   0   8  12      896.12      883.74     14.82 o 
   1   8  12      151.10      141.35      5.04 o 
   2   8  12       20.40       24.78      1.88 o 
   3   8  12      563.45      534.04      9.31 o 
   4   8  12      436.53      420.59     13.09 o 
   5   8  12       35.73       28.24      4.25 o 
   6   8  12       31.59       35.26      4.59 o 
   7   8  12       45.55       34.03      4.46 o 
   8   8  12       29.41       29.97      4.04 o 
   9   8  12        5.05        1.66      2.60 o 
  10   8  12       47.44       49.49      5.26 o 
  11   8  12       64.00       62.23      6.08 o 
  12   8  12        1.21        4.78      5.56 o 
   0   9  12       32.20       25.26      2.63 o 
   1   9  12       34.10       28.08      2.15 o 
   2   9  12      202.12      202.43      5.63 o 
   3   9  12       68.44       72.05      5.05 o 
   4   9  12       57.27       59.20      5.94 o 
   5   9  12        9.70       11.72      3.59 o 
   6   9  12        0.20       -0.68      2.58 o 
   7   9  12       42.05       42.83      4.46 o 
   8   9  12       32.61       19.96      3.77 o 
   9   9  12      180.50      194.93      8.79 o 
  10   9  12       40.11       31.91      4.70 o 
  11   9  12      112.20      107.57      8.22 o 
   0  10  12       97.43       82.12     14.82 o 
   1  10  12      116.70      121.43      7.12 o 
   2  10  12       54.60       47.90      4.47 o 
   3  10  12       23.45       22.32      3.41 o 
   4  10  12       73.09       71.78      6.60 o 
   5  10  12      193.69      197.70     11.93 o 
   6  10  12       62.16       63.82      6.00 o 
   7  10  12       19.49       20.69      4.04 o 
   8  10  12       68.61       71.51      6.58 o 
   9  10  12       42.82       44.76      5.30 o 
  10  10  12       37.47       38.44      5.52 o 
  11  10  12       55.46       52.25     12.95 o 
   0  11  12       95.31       81.33      9.40 o 
   1  11  12       20.39       22.62      3.63 o 
   2  11  12       76.79       79.73      7.69 o 
   3  11  12       62.70       69.15      6.61 o 
   4  11  12       16.57       11.14      3.62 o 
   5  11  12       31.05       25.75      4.88 o 
   6  11  12      215.20      231.13     10.15 o 
   7  11  12       59.77       54.58      6.05 o 
   8  11  12       67.56       60.55      6.59 o 
   9  11  12        3.04        7.44      4.51 o 
  10  11  12       29.82       26.04      5.23 o 
   0  12  12        1.31        4.30      4.69 o 
   1  12  12       15.41       20.05      3.79 o 
   2  12  12      114.09      109.05      6.78 o 
   3  12  12       18.12       14.48      4.03 o 
   4  12  12       16.46       17.19      5.57 o 
   5  12  12       20.47       12.19      4.11 o 
   6  12  12        5.91        8.10      3.51 o 
   7  12  12       96.94      111.46      8.21 o 
   8  12  12        6.42        0.92      4.12 o 
   9  12  12       31.40       22.52      5.43 o 
   0  13  12        0.40        3.66      5.24 o 
   1  13  12       27.31       31.80      5.14 o 
   2  13  12       54.16       66.77      6.94 o 
   3  13  12       10.84       11.40      3.95 o 
   4  13  12       12.05       16.10      4.32 o 
   5  13  12      137.24      142.94      9.77 o 
   6  13  12      105.03      114.42      9.74 o 
   7  13  12        8.72        8.81      4.68 o 
   8  13  12       33.34       36.49      6.54 o 
   0  14  12       64.57       59.85      9.74 o 
   1  14  12       38.10       32.95      6.75 o 
   2  14  12       21.12       12.49      5.76 o 
   3  14  12       38.47       44.49      6.48 o 
   4  14  12       59.35       55.35      9.83 o 
   5  14  12       95.37      115.29     10.00 o 
   6  14  12        0.79        1.65      4.44 o 
   0  15  12       72.44       87.70     11.60 o 
   1  15  12       20.36       24.60      6.88 o 
   2  15  12       12.09        4.88      5.23 o 
   3  15  12      143.12      172.86     14.07 o 
   4  15  12      250.41      264.85     16.21 o 
   1   0  13      745.91      751.34      8.75 o 
   2   0  13      245.55      271.92      4.91 o 
   3   0  13      892.05      959.39     10.60 o 
   4   0  13      741.69      755.87     10.13 o 
   5   0  13     2453.28     2340.93     21.28 o 
   6   0  13      403.58      414.18     10.26 o 
   7   0  13      123.71      128.21      5.80 o 
   8   0  13       11.68       12.40      3.81 o 
   9   0  13        3.68        0.77      5.63 o 
  10   0  13       10.81        6.78      6.48 o 
  11   0  13      115.03      133.55     19.16 o 
  12   0  13       57.89       44.98     13.68 o 
  13   0  13      122.02      101.54     19.26 o 
   0   1  13      188.30      204.54      4.72 o 
   1   1  13      315.64      316.17      3.53 o 
   2   1  13      674.88      685.11      5.84 o 
   3   1  13       51.96       47.99      1.64 o 
   4   1  13      271.65      251.16      3.68 o 
   5   1  13      124.53      129.59      3.24 o 
   6   1  13       32.67       34.07      1.81 o 
   7   1  13      159.09      150.53      4.27 o 
   8   1  13      107.61      123.98      7.70 o 
   9   1  13       71.47       54.80      8.37 o 
  10   1  13      102.48      110.71     17.95 o 
  11   1  13       36.73       22.45     14.80 o 
  12   1  13       58.16       56.00     10.35 o 
  13   1  13       14.01        8.93      7.16 o 
   0   2  13       14.57       15.11      1.31 o 
   1   2  13      195.20      209.81      2.70 o 
   2   2  13      408.69      430.28      4.50 o 
   3   2  13      161.78      147.01      3.02 o 
   4   2  13      328.43      292.02      4.61 o 
   5   2  13       72.43       75.38      2.58 o 
   6   2  13      386.86      375.39      5.99 o 
   7   2  13       39.03       37.67      2.50 o 
   8   2  13       55.53       47.31      3.92 o 
   9   2  13        7.08        4.08      2.80 o 
  10   2  13        8.88        1.92      4.18 o 
  11   2  13       48.66       58.85      9.90 o 
  12   2  13       48.13       43.67      9.36 o 
  13   2  13       13.22       19.09      7.89 o 
   0   3  13      221.14      228.05      4.18 o 
   1   3  13      200.16      192.29      3.39 o 
   2   3  13      283.83      294.07      5.25 o 
   3   3  13      856.51      825.40      9.31 o 
   4   3  13      299.18      304.07      5.62 o 
   5   3  13      685.30      626.99      7.80 o 
   6   3  13       43.43       38.37      2.39 o 
   7   3  13      234.99      255.01      6.19 o 
   8   3  13      248.69      230.41      9.20 o 
   9   3  13       69.02       73.72      5.26 o 
  10   3  13      422.51      446.53     13.88 o 
  11   3  13       50.64       43.82     10.98 o 
  12   3  13      141.69      134.66     14.65 o 
  13   3  13        8.23        8.45      6.79 o 
   0   4  13      478.96      512.60     10.16 o 
   1   4  13     1077.25     1064.20     11.85 o 
   2   4  13      157.90      141.76      3.45 o 
   3   4  13      907.31      842.58      9.68 o 
   4   4  13      420.46      429.02      6.12 o 
   5   4  13      433.08      401.51      6.74 o 
   6   4  13      193.64      181.38      5.70 o 
   7   4  13      331.56      352.13      9.14 o 
   8   4  13       44.01       45.40      4.10 o 
   9   4  13       20.12       16.17      3.22 o 
  10   4  13       14.52       14.93      3.54 o 
  11   4  13      103.20       97.58      9.42 o 
  12   4  13      317.92      382.80     22.01 o 
  13   4  13      101.59      118.42     14.50 o 
   0   5  13      160.33      155.54      5.28 o 
   1   5  13      757.25      774.21      9.58 o 
   2   5  13      821.24      793.03     10.19 o 
   3   5  13      134.15      135.21      3.62 o 
   4   5  13      205.10      199.77      4.27 o 
   5   5  13      240.05      232.25      6.41 o 
   6   5  13       58.32       58.02      4.42 o 
   7   5  13       37.92       48.57      4.23 o 
   8   5  13       88.25       89.45      5.47 o 
   9   5  13      138.99      136.76      9.01 o 
  10   5  13      240.95      268.72      9.26 o 
  11   5  13        2.45        1.90      4.28 o 
  12   5  13      131.50      134.58     11.59 o 
  13   5  13       25.62       25.20     17.80 o 
   0   6  13      614.41      570.12     11.17 o 
   1   6  13      215.04      219.28      4.66 o 
   2   6  13      127.64      118.17      3.51 o 
   3   6  13      862.92      819.36     10.99 o 
   4   6  13      144.30      128.59      6.84 o 
   5   6  13      344.53      347.88      9.91 o 
   6   6  13       84.30       91.46      5.80 o 
   7   6  13        5.85        5.57      2.43 o 
   8   6  13       57.94       64.73      5.24 o 
   9   6  13      132.34      137.80      7.67 o 
  10   6  13       19.13       24.23      3.86 o 
  11   6  13      119.11      124.15      8.45 o 
  12   6  13       10.71        1.34      5.72 o 
   0   7  13      229.92      219.20      6.47 o 
   1   7  13      873.49      807.69     10.45 o 
   2   7  13       14.05       11.74      1.87 o 
   3   7  13      103.35       94.40      5.32 o 
   4   7  13      130.89      132.92      6.15 o 
   5   7  13       46.84       38.04      4.12 o 
   6   7  13       59.07       45.38      4.48 o 
   7   7  13      135.34      136.94      6.70 o 
   8   7  13       37.43       39.59      4.31 o 
   9   7  13        0.29        0.94      2.83 o 
  10   7  13      144.31      146.04      7.75 o 
  11   7  13       63.26       61.66      5.80 o 
  12   7  13      129.78      140.23     12.14 o 
   0   8  13       11.73        9.96      2.51 o 
   1   8  13      216.06      189.50      6.13 o 
   2   8  13       17.27       16.86      3.48 o 
   3   8  13       82.47       77.55      5.14 o 
   4   8  13       43.15       31.47      5.83 o 
   5   8  13      164.83      166.83     10.33 o 
   6   8  13        9.82       12.33      3.04 o 
   7   8  13       95.48       92.58      5.94 o 
   8   8  13       27.13       29.79      4.04 o 
   9   8  13      113.53      118.88      8.76 o 
  10   8  13      204.93      220.39      9.36 o 
  11   8  13       19.97       18.98      4.72 o 
   0   9  13      205.86      183.29     16.41 o 
   1   9  13       95.08      101.63      5.92 o 
   2   9  13      106.48       91.10      6.68 o 
   3   9  13       62.38       52.23      4.63 o 
   4   9  13      188.34      189.94      9.52 o 
   5   9  13        7.93        4.72      3.16 o 
   6   9  13      162.45      165.08      9.56 o 
   7   9  13       23.58       28.73      4.00 o 
   8   9  13       77.76       78.45      6.05 o 
   9   9  13       20.21       21.17      4.12 o 
  10   9  13        7.60       11.20      3.84 o 
  11   9  13       11.76       10.65      4.73 o 
   0  10  13        0.01        2.75      3.71 o 
   1  10  13      397.81      371.77     12.11 o 
   2  10  13       54.27       47.11      5.34 o 
   3  10  13       14.56       14.03      3.73 o 
   4  10  13       68.41       63.02      6.45 o 
   5  10  13        4.18        4.06      3.14 o 
   6  10  13      121.10      118.49     10.28 o 
   7  10  13       39.88       39.49      7.21 o 
   8  10  13       48.53       54.81      6.11 o 
   9  10  13      347.15      388.20     12.66 o 
  10  10  13        4.09       -0.96      3.61 o 
   0  11  13       27.00       21.19      5.87 o 
   1  11  13       69.75       86.95      6.13 o 
   2  11  13      115.31      127.16      7.09 o 
   3  11  13       20.15       15.66      4.13 o 
   4  11  13       54.77       52.17     11.93 o 
   5  11  13       80.75       88.13     10.25 o 
   6  11  13       31.43       34.55      5.12 o 
   7  11  13       20.49       18.19      4.23 o 
   8  11  13        6.57        3.50      3.49 o 
   9  11  13       17.49       17.93      5.29 o 
   0  12  13      316.71      308.26     16.82 o 
   1  12  13      188.11      198.25      9.85 o 
   2  12  13       59.07       60.82      6.62 o 
   3  12  13       15.42       19.26      4.58 o 
   4  12  13       55.27       66.09     11.79 o 
   5  12  13       60.38       59.85      7.00 o 
   6  12  13       91.71       95.82      7.72 o 
   7  12  13       20.58       24.82      5.55 o 
   8  12  13       22.73       15.19      5.25 o 
   0  13  13       24.91       20.10      6.55 o 
   1  13  13       46.93       36.41      7.79 o 
   2  13  13       57.15       54.10      6.54 o 
   3  13  13      160.37      179.68     10.71 o 
   4  13  13        9.46        2.62      3.87 o 
   5  13  13       59.13       66.68      7.43 o 
   6  13  13       74.60       70.75      8.63 o 
   7  13  13        5.50        1.86      4.42 o 
   0  14  13       19.49       27.15      7.66 o 
   1  14  13       34.96       29.60      6.83 o 
   2  14  13        5.18        0.61      4.53 o 
   3  14  13      158.23      168.72     13.09 o 
   4  14  13       70.45       66.37      9.40 o 
   5  14  13       28.61       21.87      5.76 o 
   6  14  13        2.86       -0.12      4.15 o 
   0  15  13       27.91       10.88     10.25 o 
   1  15  13       20.37       27.98      7.17 o 
   2  15  13       27.83       22.04      6.70 o 
   3  15  13       14.75        8.41      5.84 o 
   4  15  13       26.44       29.43     10.98 o 
   0   0  14      631.95      615.57     11.17 o 
   1   0  14      105.50       94.99      2.82 o 
   2   0  14      595.91      629.47      8.03 o 
   3   0  14        3.17        3.72      1.09 o 
   4   0  14       53.25       53.89      2.68 o 
   5   0  14        5.19        7.06      1.72 o 
   6   0  14      719.08      662.25     19.89 o 
   7   0  14       58.20       54.84      5.15 o 
   8   0  14        4.26       -0.72      2.73 o 
   9   0  14        3.79       -4.69      4.69 o 
  10   0  14        5.97       -5.06      5.06 o 
  11   0  14        0.08       -1.86      6.82 o 
  12   0  14        0.32        7.42      8.48 o 
  13   0  14        0.02        4.78      8.81 o 
   0   1  14       45.01       37.78      1.94 o 
   1   1  14       36.44       35.43      1.36 o 
   2   1  14     1516.95     1510.79     10.63 o 
   3   1  14      152.57      135.35      2.74 o 
   4   1  14      163.54      180.32      3.32 o 
   5   1  14      491.23      456.12      6.24 o 
   6   1  14       18.42       13.47      1.55 o 
   7   1  14      574.58      617.01     12.35 o 
   8   1  14       28.83       18.09      6.18 o 
   9   1  14      102.92       96.00     11.05 o 
  10   1  14      129.09      128.66     12.98 o 
  11   1  14      145.50      142.04     14.38 o 
  12   1  14       22.38       12.42      6.86 o 
  13   1  14       17.47       12.31      7.20 o 
   0   2  14        1.02        1.25      1.03 o 
   1   2  14      331.12      324.22      3.89 o 
   2   2  14      496.03      462.35      6.05 o 
   3   2  14      901.78      881.04     10.22 o 
   4   2  14       91.91       95.29      2.95 o 
   5   2  14       90.00       68.00      2.58 o 
   6   2  14      193.99      198.64      4.58 o 
   7   2  14       67.88       71.42      3.94 o 
   8   2  14       72.50       78.02      9.69 o 
   9   2  14       72.23       68.19      7.81 o 
  10   2  14       83.98       84.81     11.63 o 
  11   2  14      165.71      212.30     16.63 o 
  12   2  14       10.79       23.41      7.74 o 
  13   2  14       35.03       41.02      9.78 o 
   0   3  14     1053.60     1095.73     17.27 o 
   1   3  14      217.51      214.28      5.57 o 
   2   3  14      305.83      270.24      4.72 o 
   3   3  14      440.44      429.01      6.28 o 
   4   3  14      290.99      288.07      5.09 o 
   5   3  14       34.74       30.46      2.01 o 
   6   3  14      113.70      108.43      4.35 o 
   7   3  14      134.02      131.95     10.82 o 
   8   3  14       34.87       29.74      3.89 o 
   9   3  14       61.29       65.22      5.23 o 
  10   3  14       72.74       75.62     11.04 o 
  11   3  14       68.53       91.62     20.58 o 
  12   3  14       29.92       24.53      8.26 o 
  13   3  14        3.80        3.45      6.02 o 
   0   4  14      152.54      133.94      5.05 o 
   1   4  14      345.25      339.42      5.81 o 
   2   4  14      123.63      115.04      3.28 o 
   3   4  14     1195.33     1147.40     12.70 o 
   4   4  14       22.21       22.11      1.71 o 
   5   4  14      305.96      301.21     10.33 o 
   6   4  14       22.77       21.06      3.36 o 
   7   4  14      216.05      200.22      8.18 o 
   8   4  14       81.13       79.69      5.25 o 
   9   4  14      418.79      436.79     11.23 o 
  10   4  14      173.45      178.97      9.55 o 
  11   4  14       63.45       62.84     10.84 o 
  12   4  14       37.89       40.21     14.86 o 
  13   4  14       20.07       24.12      8.70 o 
   0   5  14       22.59       20.69      2.49 o 
   1   5  14       17.17       13.66      1.60 o 
   2   5  14      685.94      652.68      9.75 o 
   3   5  14      204.78      176.22      5.14 o 
   4   5  14       63.54       62.96      3.73 o 
   5   5  14      785.81      758.66     12.83 o 
   6   5  14      188.28      192.50      7.63 o 
   7   5  14      139.38      129.50      6.23 o 
   8   5  14       13.93        8.69      2.80 o 
   9   5  14      138.74      153.21     13.49 o 
  10   5  14      356.33      391.11     11.23 o 
  11   5  14       25.84       29.07      5.51 o 
  12   5  14       27.99       12.09      7.00 o 
   0   6  14      305.32      317.02      8.10 o 
   1   6  14      891.03      847.26     10.95 o 
   2   6  14      420.95      378.83      9.62 o 
   3   6  14      425.77      368.31      9.77 o 
   4   6  14      355.21      374.65      8.87 o 
   5   6  14       72.92       72.29      5.27 o 
   6   6  14       33.10       33.17      4.00 o 
   7   6  14      116.54      114.32      6.19 o 
   8   6  14       21.40       17.45      3.30 o 
   9   6  14       33.70       32.53      4.90 o 
  10   6  14       26.36       17.90      3.83 o 
  11   6  14       12.95       12.96      4.31 o 
  12   6  14       22.04       21.57      6.60 o 
   0   7  14      182.15      173.33      8.99 o 
   1   7  14      115.07      113.34      5.90 o 
   2   7  14      337.28      296.68      8.89 o 
   3   7  14       51.28       50.46      5.70 o 
   4   7  14       14.16       10.15      2.62 o 
   5   7  14      348.96      320.62     11.67 o 
   6   7  14       19.63       13.69      3.15 o 
   7   7  14       41.65       37.18      5.64 o 
   8   7  14       23.49       18.85      3.52 o 
   9   7  14       53.94       53.68      5.12 o 
  10   7  14      130.81      138.18      8.45 o 
  11   7  14       75.69       73.14      6.46 o 
  12   7  14      106.98      110.94     15.20 o 
   0   8  14        0.03        0.26      2.67 o 
   1   8  14      286.29      242.64      8.32 o 
   2   8  14      202.32      219.66      8.02 o 
   3   8  14       90.79       78.65      5.36 o 
   4   8  14      174.95      166.83     11.72 o 
   5   8  14       53.22       43.57      5.55 o 
   6   8  14       82.48       76.77      6.97 o 
   7   8  14       43.02       37.86      4.26 o 
   8   8  14       48.67       42.17      5.07 o 
   9   8  14      127.42      119.60      8.08 o 
  10   8  14       23.86       20.90      4.11 o 
  11   8  14      114.36      121.80     12.40 o 
   0   9  14        0.80       -0.82      2.60 o 
   1   9  14      168.72      173.41      7.48 o 
   2   9  14       78.87       71.75      6.49 o 
   3   9  14      114.97      110.32      6.30 o 
   4   9  14       44.13       43.89      5.60 o 
   5   9  14       77.32       78.49      8.48 o 
   6   9  14       97.16       99.78      8.79 o 
   7   9  14       95.24       93.34      7.22 o 
   8   9  14       36.54       29.32      4.90 o 
   9   9  14       58.84       63.82      6.02 o 
  10   9  14      152.44      138.81      8.80 o 
  11   9  14       61.99       59.97     10.07 o 
   0  10  14        1.26        0.49      3.88 o 
   1  10  14        6.88        9.44      2.90 o 
   2  10  14       84.04       84.49      5.88 o 
   3  10  14       50.13       50.32      6.00 o 
   4  10  14      111.23      107.55      8.09 o 
   5  10  14       32.62       41.00      5.79 o 
   6  10  14       69.32       60.09      6.82 o 
   7  10  14       34.42       27.86      4.82 o 
   8  10  14       88.76      107.03      7.96 o 
   9  10  14        2.37        4.03      4.09 o 
  10  10  14      103.06      108.21     14.02 o 
   0  11  14       37.14       43.50      7.60 o 
   1  11  14       38.55       37.95      4.61 o 
   2  11  14      228.58      228.14      9.06 o 
   3  11  14       69.97       73.37      7.11 o 
   4  11  14       55.55       46.36      6.77 o 
   5  11  14       38.68       33.96      5.49 o 
   6  11  14       20.13       21.87      5.10 o 
   7  11  14       86.86       78.25      7.22 o 
   8  11  14       80.80       70.03      7.87 o 
   9  11  14       18.79       13.99      4.99 o 
   0  12  14       89.40       82.87     10.27 o 
   1  12  14       46.77       45.70      5.76 o 
   2  12  14        7.23       12.74      4.24 o 
   3  12  14       16.29       16.60      4.58 o 
   4  12  14       82.95       82.15      7.94 o 
   5  12  14       24.62       23.76      5.26 o 
   6  12  14       19.09       11.53      3.98 o 
   7  12  14        2.98        2.99      3.89 o 
   8  12  14       12.07        9.01      4.50 o 
   0  13  14       39.92       45.92      8.84 o 
   1  13  14       16.01       10.42      4.07 o 
   2  13  14       40.51       35.43      6.45 o 
   3  13  14        2.94        3.09      3.73 o 
   4  13  14        5.06        3.27      3.84 o 
   5  13  14       91.68      103.41     11.08 o 
   6  13  14       12.42        7.65      4.60 o 
   7  13  14       41.09       29.91      6.32 o 
   0  14  14       22.15       28.07      7.79 o 
   1  14  14       61.34       66.51      9.12 o 
   2  14  14       67.05       92.53     10.69 o 
   3  14  14       45.32       60.96      9.11 o 
   4  14  14       42.64       40.33      8.11 o 
   5  14  14        7.72        6.19      5.53 o 
   0  15  14       18.68       13.34      6.98 o 
   1  15  14       18.74        7.59      5.63 o 
   2  15  14       62.81       74.14     10.08 o 
   3  15  14       63.47       78.50     15.52 o 
   1   0  15     1114.73     1072.22     12.33 o 
   2   0  15      842.35      850.41     10.09 o 
   3   0  15        4.07        1.16      1.08 o 
   4   0  15        1.91        0.53      1.36 o 
   5   0  15       76.34       64.27      3.72 o 
   6   0  15      440.30      434.82     13.01 o 
   7   0  15       29.66        4.13      7.45 o 
   8   0  15        0.17       -0.92      3.07 o 
   9   0  15      123.99      132.68     17.99 o 
  10   0  15        0.70       -2.09      6.31 o 
  11   0  15        4.23        0.15      7.09 o 
  12   0  15       10.45        6.78      9.00 o 
  13   0  15      288.16      438.94     35.44 o 
   0   1  15     1890.95     1986.66     19.71 o 
   1   1  15      183.28      190.86      2.95 o 
   2   1  15      836.85      897.42      8.43 o 
   3   1  15      128.00      138.03      2.93 o 
   4   1  15      687.68      629.58      7.74 o 
   5   1  15      160.99      159.90      4.05 o 
   6   1  15      375.78      365.12      8.69 o 
   7   1  15      285.14      268.23      9.06 o 
   8   1  15       24.09       28.14      4.76 o 
   9   1  15       19.04       13.53      5.92 o 
  10   1  15       35.20       21.48      7.22 o 
  11   1  15       14.75       12.63      6.21 o 
  12   1  15       87.54       97.79     17.24 o 
  13   1  15        8.50       17.32      7.77 o 
   0   2  15      750.70      666.70     10.38 o 
   1   2  15       77.34       73.83      2.54 o 
   2   2  15       44.02       36.36      2.87 o 
   3   2  15       92.81       96.56      3.25 o 
   4   2  15      241.41      231.33      4.61 o 
   5   2  15       39.41       46.39      2.41 o 
   6   2  15      231.43      210.33      5.16 o 
   7   2  15      260.61      268.22      9.24 o 
   8   2  15       39.86       44.73      5.81 o 
   9   2  15      222.93      244.80     14.41 o 
  10   2  15      232.53      241.85     18.86 o 
  11   2  15       34.49       17.35      6.75 o 
  12   2  15        5.28        8.17      6.63 o 
  13   2  15       63.34       64.77     12.03 o 
   0   3  15      137.33      120.38      5.47 o 
   1   3  15     1412.53     1389.82     14.59 o 
   2   3  15       49.98       55.83      2.61 o 
   3   3  15       63.86       57.44      2.48 o 
   4   3  15      400.76      389.80      6.21 o 
   5   3  15      354.60      337.61      6.87 o 
   6   3  15        6.18        3.32      1.82 o 
   7   3  15      265.88      260.61      8.40 o 
   8   3  15       15.24       11.46      2.87 o 
   9   3  15       14.32       11.13      4.17 o 
  10   3  15       57.36       72.01     10.74 o 
  11   3  15       29.96       25.18     11.71 o 
  12   3  15       19.93       20.16     10.88 o 
   0   4  15     1011.46      914.12     17.06 o 
   1   4  15      629.08      626.76      8.99 o 
   2   4  15      275.51      256.48      5.35 o 
   3   4  15       46.00       44.54      2.79 o 
   4   4  15      181.15      193.93      6.12 o 
   5   4  15       71.49       69.05      3.97 o 
   6   4  15      145.04      135.06      5.92 o 
   7   4  15       26.01       21.59      3.88 o 
   8   4  15      338.33      371.15     10.09 o 
   9   4  15      173.34      176.68      8.53 o 
  10   4  15        1.76        4.71      3.85 o 
  11   4  15       12.28       19.63      7.33 o 
  12   4  15        7.18       13.47      6.97 o 
   0   5  15        7.32        4.30      1.75 o 
   1   5  15      102.44       96.73      3.69 o 
   2   5  15       60.90       61.41      4.51 o 
   3   5  15      357.46      359.71     13.77 o 
   4   5  15      466.60      442.12      9.31 o 
   5   5  15       57.85       56.31      4.06 o 
   6   5  15      175.42      167.32      7.75 o 
   7   5  15      295.07      297.43      8.97 o 
   8   5  15      211.01      204.01      7.93 o 
   9   5  15       19.97       16.19      3.43 o 
  10   5  15        0.11        3.33      3.16 o 
  11   5  15       43.73       38.81      7.06 o 
  12   5  15       31.46       29.31     10.61 o 
   0   6  15      601.50      585.69     16.99 o 
   1   6  15      161.24      139.06      6.31 o 
   2   6  15      118.46      119.62      8.27 o 
   3   6  15       84.01       81.75      5.21 o 
   4   6  15        6.38        5.26      2.22 o 
   5   6  15      100.17      102.04      6.16 o 
   6   6  15       11.19       13.11      3.15 o 
   7   6  15       12.20       10.63      2.81 o 
   8   6  15        1.04        1.39      2.39 o 
   9   6  15       53.46       50.50      4.97 o 
  10   6  15       57.71       55.76      5.35 o 
  11   6  15        4.64        8.25      4.45 o 
  12   6  15       31.54       29.98      8.96 o 
   0   7  15      246.60      262.30     11.30 o 
   1   7  15       33.03       31.33      3.65 o 
   2   7  15       17.63       14.80      2.91 o 
   3   7  15      127.38      118.54     10.21 o 
   4   7  15       49.60       56.41      4.71 o 
   5   7  15       42.84       45.07      7.68 o 
   6   7  15       71.96       66.62      5.53 o 
   7   7  15      144.02      142.14      7.45 o 
   8   7  15       16.59       11.18      3.20 o 
   9   7  15       38.22       38.19      4.69 o 
  10   7  15       20.85       19.89      4.09 o 
  11   7  15       78.95       83.12      6.85 o 
   0   8  15       73.14       69.17      6.93 o 
   1   8  15       19.67       12.56      2.87 o 
   2   8  15      166.38      165.96      8.46 o 
   3   8  15       60.65       56.88      6.62 o 
   4   8  15      328.15      322.93     12.09 o 
   5   8  15       93.34       76.44      7.88 o 
   6   8  15      132.13      129.66     11.62 o 
   7   8  15      137.85      126.06      7.90 o 
   8   8  15       65.40       63.09      5.59 o 
   9   8  15      251.49      242.71      9.68 o 
  10   8  15       45.72       46.08      5.38 o 
  11   8  15       63.80       74.26      7.14 o 
   0   9  15      788.65      768.21     21.68 o 
   1   9  15       41.53       29.33      3.89 o 
   2   9  15      172.05      194.49      9.25 o 
   3   9  15       10.52        6.87      2.83 o 
   4   9  15        9.38        7.95      3.44 o 
   5   9  15      179.26      197.71     10.55 o 
   6   9  15       95.16      101.56      8.74 o 
   7   9  15      125.21      128.36      8.68 o 
   8   9  15      125.63      137.36      8.65 o 
   9   9  15       11.42        8.04      4.05 o 
  10   9  15       94.00      101.47      7.95 o 
   0  10  15       82.41       83.21      9.55 o 
   1  10  15        4.70        3.13      2.59 o 
   2  10  15       36.60       31.52      4.99 o 
   3  10  15       17.94       14.49      4.15 o 
   4  10  15        9.75       12.13      4.08 o 
   5  10  15      183.56      190.46     14.40 o 
   6  10  15       88.80       95.57      8.41 o 
   7  10  15       46.09       44.03      5.77 o 
   8  10  15       74.11       76.48      7.25 o 
   9  10  15       29.13       29.69      5.89 o 
   0  11  15      125.05      108.13     11.02 o 
   1  11  15      238.20      232.54      9.47 o 
   2  11  15       34.00       30.13      4.32 o 
   3  11  15       69.44       61.12      6.66 o 
   4  11  15       61.12       69.09      7.25 o 
   5  11  15       48.71       35.74      5.81 o 
   6  11  15      118.13      116.87      9.41 o 
   7  11  15      130.56      133.08      9.68 o 
   8  11  15       60.22       65.95      7.75 o 
   9  11  15       88.64      115.48     13.07 o 
   0  12  15       30.11       26.74      9.59 o 
   1  12  15        4.52        5.38      3.45 o 
   2  12  15       79.74       67.64      7.34 o 
   3  12  15       39.85       39.17      6.08 o 
   4  12  15      195.44      213.44     11.83 o 
   5  12  15       57.67       53.13      7.29 o 
   6  12  15       62.15       49.80      7.24 o 
   7  12  15       57.62       44.47      8.45 o 
   8  12  15       15.57        8.91      7.97 o 
   0  13  15       45.52       40.55      8.26 o 
   1  13  15      119.69      136.31      9.34 o 
   2  13  15      195.46      206.81     11.57 o 
   3  13  15       17.22        7.85      4.28 o 
   4  13  15      136.30      164.19     22.58 o 
   5  13  15       32.05       28.54      7.09 o 
   6  13  15       61.15       45.12      7.17 o 
   0  14  15      120.83      140.02     15.22 o 
   1  14  15       38.92       34.90      7.64 o 
   2  14  15       59.47       69.02      9.52 o 
   3  14  15       65.85       61.31      9.26 o 
   4  14  15       91.48      108.98     11.73 o 
   1  15  15       42.01       39.19     11.91 o 
   0   0  16      155.74      154.06      5.72 o 
   1   0  16        9.14        9.47      1.48 o 
   2   0  16     1622.82     1595.00     17.61 o 
   3   0  16       23.48       22.28      2.69 o 
   4   0  16        1.01        0.86      1.67 o 
   5   0  16        0.02       -0.01      2.53 o 
   6   0  16        0.25       -3.52      5.36 o 
   7   0  16        3.89        3.67      3.31 o 
   8   0  16       59.42       54.51      7.27 o 
   9   0  16      148.07      184.92     20.88 o 
  10   0  16        0.06        4.20      7.87 o 
  11   0  16       10.79       -4.20      7.22 o 
  12   0  16        0.03       -6.72      6.72 o 
   0   1  16     1041.85     1039.97     13.22 o 
   1   1  16      579.81      586.10      7.05 o 
   2   1  16       73.53       73.91      2.50 o 
   3   1  16      190.32      167.97      3.92 o 
   4   1  16      120.15       96.42      3.15 o 
   5   1  16       24.46       32.18      2.90 o 
   6   1  16       48.86       43.26      3.57 o 
   7   1  16       34.90       31.47      3.93 o 
   8   1  16      106.64      112.44      8.20 o 
   9   1  16       90.70       97.68     11.51 o 
  10   1  16       21.04       24.07      6.97 o 
  11   1  16      115.32       90.99     22.53 o 
  12   1  16       11.89       17.48     11.29 o 
   0   2  16      120.22      128.97      5.05 o 
   1   2  16      351.25      350.14      5.50 o 
   2   2  16      148.37      162.50      3.86 o 
   3   2  16     1404.87     1401.86     14.31 o 
   4   2  16       44.19       46.43      2.39 o 
   5   2  16       46.17       49.91      2.87 o 
   6   2  16      248.61      233.38      9.98 o 
   7   2  16       51.55       46.66      4.71 o 
   8   2  16       29.94       23.76      4.67 o 
   9   2  16       25.32       27.31      6.87 o 
  10   2  16       38.07       43.96      8.90 o 
  11   2  16       44.51       39.59      9.11 o 
  12   2  16        3.72        5.80      6.34 o 
   0   3  16      112.63       99.71      5.04 o 
   1   3  16      113.00      108.11      3.46 o 
   2   3  16      449.91      427.38      8.41 o 
   3   3  16      434.88      447.97     10.31 o 
   4   3  16      545.52      497.96     12.31 o 
   5   3  16      298.83      316.02      8.03 o 
   6   3  16       83.63       94.71      5.47 o 
   7   3  16      138.07      135.25      6.58 o 
   8   3  16      148.43      138.52      9.34 o 
   9   3  16       18.55       15.14      4.58 o 
  10   3  16      139.22      166.91     19.44 o 
  11   3  16       50.96       48.83     17.53 o 
  12   3  16      144.94      165.77     16.82 o 
   0   4  16       31.03       44.53      3.54 o 
   1   4  16      400.75      385.58      8.00 o 
   2   4  16      438.62      423.62     12.45 o 
   3   4  16        4.20        6.05      1.95 o 
   4   4  16      144.40      136.98      5.65 o 
   5   4  16       66.23       67.83      4.11 o 
   6   4  16      253.03      256.94     11.78 o 
   7   4  16       44.68       39.73      4.04 o 
   8   4  16      121.69      130.79      6.60 o 
   9   4  16       46.11       54.48      6.85 o 
  10   4  16      194.15      194.38     11.68 o 
  11   4  16       27.26       30.40      8.92 o 
  12   4  16        1.15        3.31      6.09 o 
   0   5  16      155.18      155.17      8.65 o 
   1   5  16      195.93      195.66      7.30 o 
   2   5  16       28.23       22.40      3.13 o 
   3   5  16       24.06       17.05      2.91 o 
   4   5  16      129.81      125.81     10.41 o 
   5   5  16       52.48       59.94      4.37 o 
   6   5  16      213.49      241.65     11.99 o 
   7   5  16        6.87        9.89      2.82 o 
   8   5  16       28.85       25.63      4.08 o 
   9   5  16       81.32       76.22      5.84 o 
  10   5  16       70.61       80.66      7.39 o 
  11   5  16      118.20      121.27     14.41 o 
  12   5  16       14.99        6.32      6.53 o 
   0   6  16      112.04      107.68      7.83 o 
   1   6  16        7.50        5.46      2.27 o 
   2   6  16       95.61       88.39      5.51 o 
   3   6  16        0.58        1.59      2.28 o 
   4   6  16       96.73       87.93      6.15 o 
   5   6  16       44.54       32.84      4.84 o 
   6   6  16       14.17       11.19      3.01 o 
   7   6  16      190.66      167.72      8.27 o 
   8   6  16       49.15       44.27      4.68 o 
   9   6  16       36.18       44.16      4.88 o 
  10   6  16       33.65       28.75      4.48 o 
  11   6  16       30.70       23.27      6.58 o 
   0   7  16      277.69      281.28     12.05 o 
   1   7  16       64.29       70.93      6.51 o 
   2   7  16        3.97        2.43      2.33 o 
   3   7  16      575.48      585.56     15.68 o 
   4   7  16       29.61       20.34      3.30 o 
   5   7  16       91.31       79.52     12.68 o 
   6   7  16       38.16       43.15      5.85 o 
   7   7  16       41.04       37.67      4.32 o 
   8   7  16       14.11        7.98      3.08 o 
   9   7  16       13.87        7.64      3.27 o 
  10   7  16      132.25      124.61      8.23 o 
  11   7  16       56.82       61.03      6.62 o 
   0   8  16       48.78       39.40      5.80 o 
   1   8  16       67.70       64.74      5.19 o 
   2   8  16       24.94       25.22      4.96 o 
   3   8  16       32.23       36.15      4.35 o 
   4   8  16       35.40       34.22      5.89 o 
   5   8  16        4.02        8.94      4.51 o 
   6   8  16      170.91      177.98     10.15 o 
   7   8  16      114.86      106.02      7.63 o 
   8   8  16       97.22       99.59      7.59 o 
   9   8  16       53.69       56.52      5.72 o 
  10   8  16       34.52       28.57      7.00 o 
   0   9  16       13.60        9.44      4.74 o 
   1   9  16       66.49       71.66      5.63 o 
   2   9  16      236.20      244.45      9.19 o 
   3   9  16       51.00       46.33      4.79 o 
   4   9  16       40.35       33.99      7.96 o 
   5   9  16      107.90      112.48     13.77 o 
   6   9  16       57.31       52.42      6.63 o 
   7   9  16       29.76       40.12      8.76 o 
   8   9  16       22.37       20.81      4.56 o 
   9   9  16       67.91       72.36      8.26 o 
  10   9  16       20.35       21.75      7.69 o 
   0  10  16       28.31       29.41      6.91 o 
   1  10  16       46.17       44.82      4.89 o 
   2  10  16       35.82       41.25      4.81 o 
   3  10  16       17.73       21.77      4.83 o 
   4  10  16      434.76      462.78     15.78 o 
   5  10  16       68.85       60.29      8.82 o 
   6  10  16       69.76       80.68      8.15 o 
   7  10  16      116.86      107.54      8.05 o 
   8  10  16       14.47        8.87      4.43 o 
   9  10  16      101.61      108.19     46.12 o 
   0  11  16      344.81      366.53     18.50 o 
   1  11  16       39.59       34.27      4.64 o 
   2  11  16      102.27      116.48      7.33 o 
   3  11  16       30.24       32.60      5.51 o 
   4  11  16       84.29       84.76      8.78 o 
   5  11  16       15.76       15.78      6.00 o 
   6  11  16       13.61        7.65      4.45 o 
   7  11  16       70.07       60.67     14.50 o 
   8  11  16        5.42        7.02      4.51 o 
   0  12  16       18.66       13.99      5.87 o 
   1  12  16       60.09       54.52      6.49 o 
   2  12  16       38.42       35.54      5.90 o 
   3  12  16       93.62       93.82      8.93 o 
   4  12  16      144.44      136.77     14.05 o 
   5  12  16       12.75       13.03      9.92 o 
   6  12  16       24.53       22.82      5.74 o 
   7  12  16        4.62       -0.22      3.87 o 
   0  13  16        5.54       12.98      6.58 o 
   1  13  16       63.93       69.80     10.24 o 
   2  13  16       13.79        8.03      5.38 o 
   3  13  16       13.53        7.89      5.19 o 
   4  13  16       20.71        7.46      5.19 o 
   5  13  16       71.85       78.56     11.29 o 
   6  13  16       48.02       40.21     12.02 o 
   0  14  16       12.84       10.83      7.05 o 
   1  14  16       20.03       13.30      6.14 o 
   2  14  16       14.83       17.68      6.38 o 
   3  14  16       24.83       24.19      6.95 o 
   1   0  17       73.09       69.58      3.02 o 
   2   0  17       49.54       45.70      3.43 o 
   3   0  17        2.31        1.36      1.65 o 
   4   0  17       19.70       16.84      3.41 o 
   5   0  17       40.76       55.76      6.86 o 
   6   0  17        4.65        5.04      3.52 o 
   7   0  17      426.38      390.83     30.22 o 
   8   0  17        5.92        3.18      5.42 o 
   9   0  17        0.16        8.33      7.78 o 
  10   0  17        0.37       -5.23      6.72 o 
  11   0  17       29.17       29.40     11.92 o 
  12   0  17      254.54      260.04     28.30 o 
   0   1  17      461.43      426.45      8.68 o 
   1   1  17      274.81      259.60      7.43 o 
   2   1  17       94.16      101.04      3.73 o 
   3   1  17      107.49      108.07      3.45 o 
   4   1  17      648.09      655.22     13.05 o 
   5   1  17       48.45       45.05      3.47 o 
   6   1  17      151.35      178.77      7.84 o 
   7   1  17        8.42       10.63      2.92 o 
   8   1  17       38.80       31.77      5.27 o 
   9   1  17       80.84       71.64     10.42 o 
  10   1  17      165.00      150.51     14.66 o 
  11   1  17       10.89       18.07     11.17 o 
  12   1  17       44.47       58.64     11.41 o 
   0   2  17       93.05       74.42      4.02 o 
   1   2  17       23.21       20.89      1.83 o 
   2   2  17      205.08      199.95      4.43 o 
   3   2  17        0.95        1.03      1.11 o 
   4   2  17      114.65      102.88      3.90 o 
   5   2  17       17.13       28.05      2.93 o 
   6   2  17       40.50       42.82      4.67 o 
   7   2  17       56.74       48.62      4.99 o 
   8   2  17        2.58        2.19      3.83 o 
   9   2  17      138.41      150.32     10.20 o 
  10   2  17        7.35        4.76      7.13 o 
  11   2  17       84.06      113.98     23.68 o 
  12   2  17       12.41        3.69      7.00 o 
   0   3  17      865.98      874.33     29.11 o 
   1   3  17      526.95      522.94      8.22 o 
   2   3  17      160.89      164.22      5.14 o 
   3   3  17      149.42      145.96      7.56 o 
   4   3  17       84.68       79.46      4.54 o 
   5   3  17        8.19        8.31      2.07 o 
   6   3  17       16.65       15.50      3.27 o 
   7   3  17      173.09      196.56      8.93 o 
   8   3  17      256.60      274.78     17.20 o 
   9   3  17       40.41       34.05      6.29 o 
  10   3  17        1.10        1.32      5.68 o 
  11   3  17      108.80      113.03     14.07 o 
  12   3  17      127.87      127.32     15.32 o 
   0   4  17       50.98       43.38      5.46 o 
   1   4  17      135.87      117.26      6.00 o 
   2   4  17      406.75      401.03     10.56 o 
   3   4  17      219.36      209.96      7.58 o 
   4   4  17       69.49       73.71      4.68 o 
   5   4  17      126.36      129.76      8.42 o 
   6   4  17      257.24      267.32      8.34 o 
   7   4  17       84.15       80.39      5.51 o 
   8   4  17       66.86       65.54      6.21 o 
   9   4  17      166.93      178.66     11.26 o 
  10   4  17       43.08       27.49      6.07 o 
  11   4  17       46.81       46.16      9.84 o 
  12   4  17       26.15       23.23      8.75 o 
   0   5  17       19.19       22.69      4.86 o 
   1   5  17      107.06       81.74      5.33 o 
   2   5  17      138.54      124.09      6.63 o 
   3   5  17      262.24      267.83      8.79 o 
   4   5  17       21.30       17.83      3.04 o 
   5   5  17       42.84       44.12      6.45 o 
   6   5  17      199.23      198.93      8.52 o 
   7   5  17       44.59       54.15      4.84 o 
   8   5  17       27.77       29.82      4.13 o 
   9   5  17       56.00       59.66      7.66 o 
  10   5  17        5.62        6.82      4.55 o 
  11   5  17       54.80       50.36     10.89 o 
   0   6  17      176.44      161.24      9.43 o 
   1   6  17       16.53       13.89      2.99 o 
   2   6  17       18.18       17.19      3.93 o 
   3   6  17       16.24       13.55      2.97 o 
   4   6  17      122.03      137.34      7.02 o 
   5   6  17       41.44       41.00      5.31 o 
   6   6  17       20.02        9.19      5.37 o 
   7   6  17        2.63       -0.87      2.32 o 
   8   6  17       68.92       58.10      5.30 o 
   9   6  17       24.26       19.60      3.90 o 
  10   6  17       70.73       70.65      6.63 o 
  11   6  17        4.27       16.16      7.63 o 
   0   7  17       45.20       26.39      6.77 o 
   1   7  17      103.36       86.95      6.03 o 
   2   7  17      200.12      191.76      7.95 o 
   3   7  17      290.82      286.53      9.56 o 
   4   7  17       29.69       25.55      3.83 o 
   5   7  17      290.44      281.06     11.69 o 
   6   7  17      148.56      153.19      9.57 o 
   7   7  17       92.76       83.64      6.81 o 
   8   7  17       61.34       61.34      6.23 o 
   9   7  17      113.39      109.43      7.42 o 
  10   7  17       74.70       61.20      6.02 o 
   0   8  17        2.96        2.84      3.55 o 
   1   8  17       14.85        6.39      2.80 o 
   2   8  17       86.06       79.78      5.88 o 
   3   8  17       79.60       69.08      5.59 o 
   4   8  17       10.09        6.92      3.38 o 
   5   8  17       70.62       67.95      7.16 o 
   6   8  17       77.77       60.79      9.24 o 
   7   8  17        4.32        6.23      3.46 o 
   8   8  17       12.72       15.35      4.26 o 
   9   8  17       61.44       73.83      8.39 o 
  10   8  17      102.60       90.12      8.59 o 
   0   9  17        2.19        0.77      6.35 o 
   1   9  17       66.85       66.00      5.60 o 
   2   9  17       87.01       86.87      6.31 o 
   3   9  17       56.65       54.75      5.29 o 
   4   9  17      143.11      141.82     15.44 o 
   5   9  17       26.61       18.89      4.79 o 
   6   9  17      230.98      240.92     12.12 o 
   7   9  17       10.73        8.76      3.79 o 
   8   9  17       84.86       68.84      7.01 o 
   9   9  17       39.09       38.41      6.45 o 
   0  10  17      119.00      104.50     10.89 o 
   1  10  17        3.81        4.35      2.79 o 
   2  10  17      144.26      158.64      8.29 o 
   3  10  17      199.58      229.98     11.58 o 
   4  10  17       97.68      113.18     10.90 o 
   5  10  17        7.81        0.54      3.42 o 
   6  10  17       16.03       10.75      4.35 o 
   7  10  17       67.04       59.20      6.53 o 
   8  10  17        5.18        9.60      4.64 o 
   9  10  17       61.23       65.77     14.66 o 
   0  11  17        3.32        1.43     10.37 o 
   1  11  17       22.38       17.11      6.53 o 
   2  11  17       17.11       22.90      4.54 o 
   3  11  17       47.79       46.49      6.51 o 
   4  11  17        0.01        3.81      3.74 o 
   5  11  17       89.17       97.96      9.03 o 
   6  11  17       74.62       55.02     12.55 o 
   7  11  17       12.24       19.26      5.01 o 
   8  11  17       57.03       56.06     13.63 o 
   0  12  17      111.29      120.01     12.53 o 
   1  12  17        4.45        0.87      4.35 o 
   2  12  17        7.20        3.44      3.98 o 
   3  12  17       27.18       16.40      4.86 o 
   4  12  17       35.92       25.48      6.94 o 
   5  12  17       22.86       13.71      9.16 o 
   6  12  17        1.46        1.84      4.13 o 
   0  13  17       21.80       20.11      7.06 o 
   1  13  17       43.57       51.50      7.50 o 
   2  13  17       17.15       13.27      5.71 o 
   3  13  17        7.43        7.06      5.23 o 
   4  13  17       33.68       34.29      7.59 o 
   5  13  17       19.34       18.48      6.55 o 
   0  14  17       16.73        9.00      6.66 o 
   1  14  17       41.46       47.77      8.44 o 
   2  14  17       23.26       31.92      7.50 o 
   0   0  18        2.32       -1.44      2.53 o 
   1   0  18       48.06       56.49      5.71 o 
   2   0  18       43.76       33.03      4.48 o 
   3   0  18       11.38        9.48      3.23 o 
   4   0  18        1.58        6.03      3.61 o 
   5   0  18       64.90       59.26      7.29 o 
   6   0  18        1.84       -0.02      3.08 o 
   7   0  18       65.19       61.77      8.09 o 
   8   0  18       56.62       76.33      8.92 o 
   9   0  18      474.58      525.55     34.67 o 
  10   0  18       30.51       23.00     10.99 o 
  11   0  18      114.93      102.85     19.67 o 
  12   0  18       81.83      122.08     22.15 o 
   0   1  18      822.77      790.54     14.31 o 
   1   1  18      593.24      600.48      8.14 o 
   2   1  18      165.79      180.43      4.48 o 
   3   1  18       21.22       14.07      2.43 o 
   4   1  18       16.12       14.66      2.18 o 
   5   1  18       95.29      108.90      6.58 o 
   6   1  18       46.97       47.41      4.89 o 
   7   1  18      293.95      288.50     10.38 o 
   8   1  18       85.18       81.80      9.19 o 
   9   1  18       20.24       34.29     12.22 o 
  10   1  18       25.84       16.68      7.04 o 
  11   1  18      151.58      168.69     17.30 o 
  12   1  18        9.86       11.04      7.53 o 
   0   2  18      273.94      279.42      7.49 o 
   1   2  18      388.52      367.96      6.81 o 
   2   2  18      471.99      438.74      6.96 o 
   3   2  18      131.82      137.56      4.45 o 
   4   2  18       49.59       52.09      3.57 o 
   5   2  18      109.86      106.89      6.59 o 
   6   2  18       21.43       17.95      3.66 o 
   7   2  18      112.00      117.93      7.28 o 
   8   2  18      343.06      380.07     14.90 o 
   9   2  18      162.26      169.04     11.13 o 
  10   2  18      179.58      199.13     17.01 o 
  11   2  18       10.82        2.85      6.30 o 
  12   2  18       30.11       17.08      9.14 o 
   0   3  18        0.10       -0.93      2.56 o 
   1   3  18      152.83      141.90      6.54 o 
   2   3  18        0.03        0.48      1.78 o 
   3   3  18      258.17      250.15     11.71 o 
   4   3  18       26.87       17.50      2.54 o 
   5   3  18      118.27      120.96      6.20 o 
   6   3  18      146.44      153.03      7.97 o 
   7   3  18       92.24       92.62      8.23 o 
   8   3  18      147.68      160.87     10.41 o 
   9   3  18        4.06        0.10      3.58 o 
  10   3  18       75.56       78.59     12.18 o 
  11   3  18       58.67       58.43     11.37 o 
   0   4  18      224.43      215.63     10.76 o 
   1   4  18      430.46      412.43     10.97 o 
   2   4  18       92.13       88.33     10.68 o 
   3   4  18       88.91       81.27      5.88 o 
   4   4  18       67.93       72.15      5.46 o 
   5   4  18       89.47       91.09      6.17 o 
   6   4  18      177.99      187.86     10.66 o 
   7   4  18       33.80       32.81      4.92 o 
   8   4  18        2.50        5.59      3.94 o 
   9   4  18       97.93      124.22      9.95 o 
  10   4  18       63.68       82.56     12.43 o 
  11   4  18        5.86       15.66      7.65 o 
   0   5  18       27.30       17.52      4.25 o 
   1   5  18       89.92       92.80      5.86 o 
   2   5  18      323.88      341.07     13.80 o 
   3   5  18      151.59      145.19      7.96 o 
   4   5  18      117.06      111.31      6.47 o 
   5   5  18        6.70        3.06      2.52 o 
   6   5  18       31.36       21.52      3.86 o 
   7   5  18       92.21       94.34      6.05 o 
   8   5  18        4.73        7.32      3.32 o 
   9   5  18       31.23       27.88      6.87 o 
  10   5  18       21.84       20.81      5.86 o 
  11   5  18       47.53       29.74      9.55 o 
   0   6  18      220.45      215.94     11.26 o 
   1   6  18      211.32      208.85      8.25 o 
   2   6  18       63.82       72.65      5.53 o 
   3   6  18       69.26       66.84      5.36 o 
   4   6  18      285.86      285.54     11.39 o 
   5   6  18        7.77       11.09      3.94 o 
   6   6  18       45.78       34.58      5.25 o 
   7   6  18       45.85       49.78      5.40 o 
   8   6  18      348.28      376.72     11.37 o 
   9   6  18       20.46       16.84      4.49 o 
  10   6  18        2.27        7.22      4.74 o 
   0   7  18        0.89        4.52      3.52 o 
   1   7  18       90.73       85.97      6.07 o 
   2   7  18       32.12       25.56      4.04 o 
   3   7  18        0.02        4.81      2.58 o 
   4   7  18      108.82      119.39     12.03 o 
   5   7  18      104.82      103.10      8.22 o 
   6   7  18       31.29       38.39      5.79 o 
   7   7  18       50.63       44.06      7.47 o 
   8   7  18       34.03       32.26      5.18 o 
   9   7  18       64.62       47.52      6.11 o 
  10   7  18       15.14       13.54      4.47 o 
   0   8  18        0.31       -0.35      4.01 o 
   1   8  18       38.33       33.72      7.61 o 
   2   8  18       59.23       54.15      5.14 o 
   3   8  18        7.02        5.92      2.89 o 
   4   8  18       91.78       90.11      7.86 o 
   5   8  18      229.98      233.30     11.63 o 
   6   8  18       96.00      105.39      8.75 o 
   7   8  18       57.61       62.00      6.51 o 
   8   8  18       10.11        8.38      3.92 o 
   9   8  18       24.20       14.02      4.88 o 
   0   9  18        4.87        0.55      5.11 o 
   1   9  18       54.43       48.64      5.21 o 
   2   9  18       53.00       47.60      5.13 o 
   3   9  18       89.58       90.80      6.68 o 
   4   9  18       47.44       40.59      6.04 o 
   5   9  18       53.03       49.14      6.49 o 
   6   9  18       15.87        4.71      3.86 o 
   7   9  18      121.87      107.37      8.88 o 
   8   9  18       58.41       59.61      7.37 o 
   9   9  18       73.42       73.71      8.06 o 
   0  10  18        1.51        3.31      4.63 o 
   1  10  18       56.91       48.81      5.67 o 
   2  10  18       21.56       18.54      3.95 o 
   3  10  18      134.40      144.19      9.91 o 
   4  10  18       67.50       48.58      6.53 o 
   5  10  18        3.92        1.72      3.72 o 
   6  10  18       29.50       23.71      5.63 o 
   7  10  18       13.28       10.09      4.98 o 
   8  10  18      147.75      153.26     10.70 o 
   0  11  18       19.48       18.35      6.58 o 
   1  11  18      136.33      149.46      9.34 o 
   2  11  18        0.49        3.69      3.28 o 
   3  11  18       68.46       56.25      7.07 o 
   4  11  18       78.97       80.58      8.36 o 
   5  11  18      168.40      202.50     13.88 o 
   6  11  18       31.77       21.45     10.09 o 
   7  11  18        2.40        0.98      3.98 o 
   0  12  18      229.78      222.14     18.65 o 
   1  12  18        7.89       13.09      4.41 o 
   2  12  18       12.71       12.18      5.56 o 
   3  12  18       44.46       33.01      7.22 o 
   4  12  18       12.37        4.42      6.31 o 
   5  12  18       12.39       12.42      7.26 o 
   6  12  18       66.10       68.47     14.72 o 
   0  13  18      214.96      262.52     17.95 o 
   1  13  18       26.27       34.00      7.45 o 
   2  13  18       70.45       64.92      9.46 o 
   3  13  18       19.81       15.68      6.39 o 
   4  13  18       17.65       16.93      8.69 o 
   1   0  19      103.00      105.79      7.58 o 
   2   0  19      226.29      224.72      9.85 o 
   3   0  19      112.72       99.03      7.35 o 
   4   0  19       14.15       13.30      7.73 o 
   5   0  19       24.03       20.67      5.54 o 
   6   0  19        5.69        1.98      4.68 o 
   7   0  19        2.58        1.09      3.72 o 
   8   0  19      111.63      124.80     11.27 o 
   9   0  19       34.43       10.61      8.59 o 
  10   0  19        0.06        0.46      7.60 o 
  11   0  19      139.63      121.31     21.22 o 
   0   1  19      243.65      268.86      9.01 o 
   1   1  19       16.64       17.00      2.02 o 
   2   1  19      105.84      105.31      4.73 o 
   3   1  19       24.63       17.87      2.65 o 
   4   1  19        9.78        8.06      2.40 o 
   5   1  19       49.41       44.09      6.93 o 
   6   1  19      148.53      143.95      7.92 o 
   7   1  19        4.98        4.72      2.86 o 
   8   1  19       83.98       96.11      8.58 o 
   9   1  19      240.08      242.77     38.91 o 
  10   1  19      127.06      144.40     22.30 o 
  11   1  19      161.86      183.70     17.65 o 
   0   2  19       13.52       12.37      2.77 o 
   1   2  19       91.68       91.65      4.21 o 
   2   2  19      159.66      141.94      9.94 o 
   3   2  19       63.67       63.49      4.34 o 
   4   2  19       33.74       36.63      3.94 o 
   5   2  19       87.45       79.36      9.14 o 
   6   2  19       21.98       16.19      3.67 o 
   7   2  19       44.66       49.35      5.49 o 
   8   2  19        7.49        2.43      3.87 o 
   9   2  19      160.00      162.58     23.26 o 
  10   2  19       95.75       92.22     13.15 o 
  11   2  19       10.41        7.59      7.17 o 
   0   3  19      120.68      126.01      8.92 o 
   1   3  19       80.71       87.05      6.80 o 
   2   3  19      198.91      192.77      7.04 o 
   3   3  19      167.06      170.88      6.71 o 
   4   3  19      167.61      160.02      8.14 o 
   5   3  19       44.24       46.40      4.54 o 
   6   3  19       64.17       52.49      6.86 o 
   7   3  19      148.79      167.91      8.83 o 
   8   3  19       44.50       35.88      6.27 o 
   9   3  19       19.47       14.82      5.34 o 
  10   3  19       27.42       22.98     11.04 o 
  11   3  19       34.65       29.71      9.89 o 
   0   4  19       47.85       37.12      6.70 o 
   1   4  19      107.26      109.31      7.16 o 
   2   4  19       83.57       90.08      5.91 o 
   3   4  19        0.24        2.00      2.25 o 
   4   4  19       56.70       52.59      5.01 o 
   5   4  19       54.41       48.81      5.32 o 
   6   4  19      114.24      108.27     13.89 o 
   7   4  19      262.58      288.42     13.10 o 
   8   4  19      131.18      160.81     10.97 o 
   9   4  19       15.56       10.00      4.61 o 
  10   4  19       17.61       18.61      8.31 o 
  11   4  19        4.20        7.42      7.12 o 
   0   5  19       14.49        7.44      3.67 o 
   1   5  19       64.93       62.99      5.31 o 
   2   5  19       21.95       20.52      3.48 o 
   3   5  19        8.27        7.08      2.81 o 
   4   5  19      146.46      146.45      7.42 o 
   5   5  19       31.39       37.05      4.55 o 
   6   5  19       19.43       15.09      4.28 o 
   7   5  19      120.69      136.44      8.86 o 
   8   5  19       23.04       24.89      8.80 o 
   9   5  19       12.78        8.85      4.95 o 
  10   5  19       25.10       10.80      5.11 o 
   0   6  19       39.15       38.63      5.97 o 
   1   6  19       88.04       80.59      5.85 o 
   2   6  19      336.80      340.33     12.39 o 
   3   6  19       46.66       40.80      4.50 o 
   4   6  19       80.24       85.08      8.63 o 
   5   6  19      136.29      142.56     10.42 o 
   6   6  19      357.32      383.96     14.16 o 
   7   6  19      188.06      198.04      9.70 o 
   8   6  19       89.25       94.30      7.97 o 
   9   6  19       56.51       47.90      7.35 o 
  10   6  19        0.51       -0.05      4.35 o 
   0   7  19        1.22       -0.92      4.75 o 
   1   7  19       43.59       45.38      4.91 o 
   2   7  19      210.32      219.24     11.00 o 
   3   7  19       29.12       29.75      4.21 o 
   4   7  19      127.59      136.03      7.63 o 
   5   7  19       98.52       89.76      7.96 o 
   6   7  19        7.04        7.49      4.16 o 
   7   7  19       11.65        9.15      3.70 o 
   8   7  19       15.44       15.79      4.45 o 
   9   7  19        2.74        3.93      4.09 o 
  10   7  19       23.18       10.81      7.60 o 
   0   8  19      120.15      121.26     12.08 o 
   1   8  19      149.83      150.10      7.98 o 
   2   8  19       23.51       21.10      3.94 o 
   3   8  19        5.80        2.50      2.86 o 
   4   8  19       42.31       36.34      5.84 o 
   5   8  19      159.97      155.23     10.23 o 
   6   8  19       38.11       27.79      5.45 o 
   7   8  19      154.96      149.88      9.16 o 
   8   8  19       10.44        3.27      3.71 o 
   9   8  19       67.72       59.69      7.24 o 
   0   9  19        1.28       -0.05      4.39 o 
   1   9  19       22.20       16.49      3.83 o 
   2   9  19       57.84       55.17      5.62 o 
   3   9  19       91.08       86.02      6.72 o 
   4   9  19      143.27      159.14     12.92 o 
   5   9  19       23.44       17.54      4.90 o 
   6   9  19      107.96      109.26      9.64 o 
   7   9  19      104.65      114.21      8.64 o 
   8   9  19       22.76       17.90      4.94 o 
   0  10  19       14.39        8.66      5.36 o 
   1  10  19      157.53      148.39      9.17 o 
   2  10  19       39.59       35.64      5.02 o 
   3  10  19       40.78       29.43      5.55 o 
   4  10  19       26.73       27.90      5.72 o 
   5  10  19       83.11       89.72      8.97 o 
   6  10  19        6.54        8.66      5.49 o 
   7  10  19        4.45        4.74      4.31 o 
   0  11  19       27.77       29.94     17.92 o 
   1  11  19       55.39       61.97      6.86 o 
   2  11  19      177.80      187.06      9.51 o 
   3  11  19       30.59       38.61      6.36 o 
   4  11  19       16.21       18.83      6.03 o 
   5  11  19       19.02       14.08      5.80 o 
   6  11  19       39.20       47.14      9.41 o 
   0  12  19        8.25        2.29      6.27 o 
   1  12  19      127.40      145.42      9.81 o 
   2  12  19       33.53       22.25      6.67 o 
   3  12  19       65.06       77.52     11.96 o 
   4  12  19       79.68       83.02     10.10 o 
   5  12  19       22.08        6.43      7.64 o 
   0  13  19      200.37      230.23     17.43 o 
   1  13  19       10.88        3.86      5.39 o 
   2  13  19       41.28       42.38     11.58 o 
   0   0  20       59.55       57.38     10.62 o 
   1   0  20       82.03       87.62     13.98 o 
   2   0  20       10.61        7.30      3.16 o 
   3   0  20       95.77       86.51      7.72 o 
   4   0  20        0.16        2.77      3.41 o 
   5   0  20        6.91        2.70      3.68 o 
   6   0  20       45.16       55.34      8.08 o 
   7   0  20      143.12      144.88     11.93 o 
   8   0  20      686.56      739.58     46.72 o 
   9   0  20      161.34      200.69     24.34 o 
  10   0  20      275.01      303.38     29.64 o 
  11   0  20        0.23        3.28     10.45 o 
   0   1  20      347.80      373.84     13.20 o 
   1   1  20      394.47      413.62     10.84 o 
   2   1  20      198.99      202.10      8.42 o 
   3   1  20        4.25        6.50      2.47 o 
   4   1  20      121.47      123.81      7.35 o 
   5   1  20      238.26      243.16      9.79 o 
   6   1  20       42.64       44.78      5.30 o 
   7   1  20      147.23      173.64      9.15 o 
   8   1  20      136.29      139.89     10.38 o 
   9   1  20      101.80       81.64     12.48 o 
  10   1  20        1.49        5.74      6.46 o 
  11   1  20       73.29       74.55     12.58 o 
   0   2  20       16.26       21.24      4.36 o 
   1   2  20       89.36      100.29      5.91 o 
   2   2  20        3.71        4.35      2.28 o 
   3   2  20       36.76       36.53      4.55 o 
   4   2  20       47.73       51.70      4.67 o 
   5   2  20       34.16       33.89      4.55 o 
   6   2  20       15.38       18.48      4.02 o 
   7   2  20       82.64       71.59      7.20 o 
   8   2  20        3.37        5.20      4.24 o 
   9   2  20       90.14       86.75      9.02 o 
  10   2  20       26.24        7.90      6.33 o 
  11   2  20      188.22      233.60     30.22 o 
   0   3  20       43.20       23.75      7.28 o 
   1   3  20       92.74       96.88      6.84 o 
   2   3  20      285.87      281.48     10.96 o 
   3   3  20       28.48       29.66      3.76 o 
   4   3  20       49.43       59.46      7.83 o 
   5   3  20       55.89       64.81      5.33 o 
   6   3  20       31.21       30.97      5.11 o 
   7   3  20      326.47      324.57     18.62 o 
   8   3  20       44.83       49.28     11.51 o 
   9   3  20       25.65       25.67      7.04 o 
  10   3  20        1.72        1.08      9.04 o 
   0   4  20       18.04       13.11      5.46 o 
   1   4  20       46.96       42.18      7.21 o 
   2   4  20      107.72      115.65      7.26 o 
   3   4  20      141.39      139.80      7.90 o 
   4   4  20        4.56        3.67      2.90 o 
   5   4  20       25.18       13.81      3.64 o 
   6   4  20       15.81       10.29      5.76 o 
   7   4  20       19.37        7.50      4.43 o 
   8   4  20        7.35        6.87      5.49 o 
   9   4  20      109.81      110.66     10.10 o 
  10   4  20        5.77        1.70      5.86 o 
   0   5  20       36.76       34.24      6.60 o 
   1   5  20       26.11       24.45      3.94 o 
   2   5  20      292.86      305.61     10.18 o 
   3   5  20       52.97       54.83      5.22 o 
   4   5  20      215.33      225.05     11.20 o 
   5   5  20      368.66      393.44     12.05 o 
   6   5  20      268.62      269.56     13.13 o 
   7   5  20      331.89      351.30     40.21 o 
   8   5  20       29.50       39.74      8.45 o 
   9   5  20       25.31       33.06      6.68 o 
  10   5  20       75.09       82.18      9.62 o 
   0   6  20        4.61        5.16      4.11 o 
   1   6  20      187.30      171.05      8.20 o 
   2   6  20      286.99      296.23     11.39 o 
   3   6  20       40.22       34.62      4.58 o 
   4   6  20       27.04       24.31      4.25 o 
   5   6  20       25.40       10.91      7.16 o 
   6   6  20      171.21      181.93     10.72 o 
   7   6  20       89.71       99.38      7.53 o 
   8   6  20       22.51       23.92      7.40 o 
   9   6  20       66.07       68.52     14.03 o 
   0   7  20      291.09      327.47     16.62 o 
   1   7  20       62.00       61.38      5.64 o 
   2   7  20       40.09       42.09      4.94 o 
   3   7  20       87.89       93.00      6.75 o 
   4   7  20      105.88       99.69      7.03 o 
   5   7  20       12.04       11.66      5.64 o 
   6   7  20      124.21      132.48      9.72 o 
   7   7  20      137.59      136.82     11.97 o 
   8   7  20       55.80       47.68      6.05 o 
   9   7  20        8.69       13.84      6.60 o 
   0   8  20       22.34       15.41      5.94 o 
   1   8  20       28.33       26.15      4.36 o 
   2   8  20      115.58      118.17      7.51 o 
   3   8  20       21.78       16.34      4.58 o 
   4   8  20       59.42       55.24     11.50 o 
   5   8  20       14.04       17.16      5.08 o 
   6   8  20       17.96       12.28      4.59 o 
   7   8  20        0.86       -3.29      3.29 o 
   8   8  20        8.19        3.63      4.12 o 
   0   9  20        0.57       -0.28      7.69 o 
   1   9  20      118.71      112.59      7.58 o 
   2   9  20      240.28      258.18     10.49 o 
   3   9  20       17.51       13.94      3.83 o 
   4   9  20      157.05      164.18     10.84 o 
   5   9  20      129.03      151.05     17.07 o 
   6   9  20       56.47       54.66      7.37 o 
   7   9  20       82.50       72.08      7.78 o 
   8   9  20       52.81       24.15      8.75 o 
   0  10  20       33.28       36.60      7.97 o 
   1  10  20       28.17       24.40      4.90 o 
   2  10  20      120.44      121.21      8.07 o 
   3  10  20        7.31        7.94      4.88 o 
   4  10  20        3.56        2.60      4.19 o 
   5  10  20      121.60      121.27     11.45 o 
   6  10  20       10.26        4.05      4.91 o 
   7  10  20        1.45       10.77      8.17 o 
   0  11  20      458.84      581.75     41.73 o 
   1  11  20       13.82        7.96      4.18 o 
   2  11  20       35.75       34.59      7.32 o 
   3  11  20      161.66      167.72     17.40 o 
   4  11  20       11.54       11.04      5.86 o 
   5  11  20       11.41        3.13      4.74 o 
   0  12  20        3.80        7.28      5.94 o 
   1  12  20       30.39       31.66      5.94 o 
   2  12  20       15.17        7.19      5.39 o 
   3  12  20       40.19       29.30      7.17 o 
   1   0  21       84.03       69.19      8.47 o 
   2   0  21       28.42       30.16      5.10 o 
   3   0  21      151.94      169.84     12.00 o 
   4   0  21       97.57      113.31     14.27 o 
   5   0  21        4.45        1.00      4.03 o 
   6   0  21        0.67        3.06      4.29 o 
   7   0  21        9.61       18.85      5.78 o 
   8   0  21        3.78        4.00      5.10 o 
   9   0  21      303.53      342.56     29.82 o 
  10   0  21       21.13       33.90     13.27 o 
   0   1  21      250.63      266.17     14.06 o 
   1   1  21       81.42       83.85      5.69 o 
   2   1  21      207.53      216.03      8.98 o 
   3   1  21        4.47       -0.80      2.37 o 
   4   1  21       96.79       95.75      7.01 o 
   5   1  21       17.19       18.81      4.09 o 
   6   1  21       98.60       98.82      7.34 o 
   7   1  21        9.83        6.62      3.58 o 
   8   1  21       59.21       55.08     12.60 o 
   9   1  21      232.41      223.51     18.40 o 
  10   1  21       33.36       31.33      9.15 o 
   0   2  21       80.72       82.26      7.45 o 
   1   2  21       41.35       38.09      4.30 o 
   2   2  21       60.83       67.07      6.00 o 
   3   2  21       72.15       78.01      6.37 o 
   4   2  21        2.84        4.44      2.81 o 
   5   2  21       42.48       36.02      6.39 o 
   6   2  21       10.94       11.79      3.87 o 
   7   2  21      117.45      123.60     10.04 o 
   8   2  21      116.51      114.22     11.98 o 
   9   2  21        1.61        4.07      4.52 o 
  10   2  21       35.20       40.27     21.08 o 
   0   3  21       25.43       23.19      5.76 o 
   1   3  21       75.21       71.85      6.11 o 
   2   3  21       55.18       54.31      5.54 o 
   3   3  21       53.05       51.86      5.39 o 
   4   3  21       32.32       20.49      3.92 o 
   5   3  21      140.65      152.17      8.47 o 
   6   3  21      104.37      118.34      9.34 o 
   7   3  21       64.63       56.03     11.07 o 
   8   3  21       99.06       95.80      9.46 o 
   9   3  21        5.32        2.33      4.26 o 
  10   3  21       14.84        8.48      7.03 o 
   0   4  21      594.74      686.97     25.86 o 
   1   4  21       33.03       40.15      5.11 o 
   2   4  21       16.32       13.95      3.63 o 
   3   4  21       98.96       99.46      7.59 o 
   4   4  21       27.15       23.12      4.33 o 
   5   4  21       20.55       16.82      7.52 o 
   6   4  21       26.45       24.51     11.15 o 
   7   4  21       64.65       58.87     24.63 o 
   8   4  21      243.07      258.34     16.85 o 
   9   4  21       47.91       58.62      8.29 o 
  10   4  21       60.29       55.68     11.54 o 
   0   5  21        0.01       -0.20      3.41 o 
   1   5  21       69.63       77.76      6.23 o 
   2   5  21        5.57        3.66      2.78 o 
   3   5  21       31.65       23.08      4.03 o 
   4   5  21       89.18       82.81      6.67 o 
   5   5  21      199.82      212.72     10.00 o 
   6   5  21       95.03       87.30     25.16 o 
   7   5  21       72.61       60.38      9.88 o 
   8   5  21       29.68       23.51      7.24 o 
   9   5  21       29.95       38.82      9.11 o 
   0   6  21       19.77       21.66      5.89 o 
   1   6  21       72.16       76.64      6.25 o 
   2   6  21      106.76      122.62      7.47 o 
   3   6  21       15.89       14.13      3.45 o 
   4   6  21       59.77       64.03      6.02 o 
   5   6  21      344.44      363.65     14.30 o 
   6   6  21      134.85      149.26     11.24 o 
   7   6  21       46.97       44.55     14.91 o 
   8   6  21       32.49       25.43      7.84 o 
   9   6  21       33.70       40.28      9.00 o 
   0   7  21        2.98       -1.17      3.80 o 
   1   7  21       21.70       15.60      3.84 o 
   2   7  21       71.86       85.04      6.81 o 
   3   7  21        6.23        6.30      3.25 o 
   4   7  21      336.63      391.63     23.85 o 
   5   7  21       66.16       63.54      9.69 o 
   6   7  21       43.91       43.09      6.60 o 
   7   7  21      136.07      142.50      9.09 o 
   8   7  21       23.86       21.99      7.58 o 
   0   8  21      105.90      119.74     11.96 o 
   1   8  21      231.59      259.09     10.53 o 
   2   8  21       90.73       91.94      7.04 o 
   3   8  21       54.73       55.26      5.88 o 
   4   8  21      116.90      107.38      9.19 o 
   5   8  21      194.21      185.65     14.30 o 
   6   8  21       31.75       28.44      6.12 o 
   7   8  21       75.83       78.42      8.26 o 
   8   8  21       15.77       15.15      5.48 o 
   0   9  21       16.80       16.24      5.93 o 
   1   9  21      148.99      158.67      9.72 o 
   2   9  21      213.30      219.51     10.03 o 
   3   9  21      141.72      149.00     11.95 o 
   4   9  21       26.95       22.52      5.63 o 
   5   9  21       26.48       19.14      5.28 o 
   6   9  21       33.99       20.98      6.23 o 
   7   9  21       87.64      103.05      9.29 o 
   0  10  21        1.55        4.88      5.41 o 
   1  10  21        8.71        9.70      4.30 o 
   2  10  21        3.63        5.57      3.69 o 
   3  10  21       17.10       17.71      5.36 o 
   4  10  21       11.74        7.05      5.31 o 
   5  10  21       22.33       20.27      6.62 o 
   6  10  21        6.24       -0.39      7.81 o 
   0  11  21      278.89      317.32     37.27 o 
   1  11  21      115.92      122.21      9.30 o 
   2  11  21        5.47        4.84      4.80 o 
   3  11  21        4.18       -0.16      5.29 o 
   4  11  21       66.67       76.91     14.21 o 
   0  12  21        2.85        8.71      9.33 o 
   1  12  21      146.55      158.36     10.73 o 
   0   0  22      418.03      435.66     26.39 o 
   1   0  22      123.90      121.95     10.75 o 
   2   0  22        5.16        4.14      3.93 o 
   3   0  22      100.31      106.42     10.55 o 
   4   0  22      381.78      445.38     19.56 o 
   5   0  22       11.79        5.05      4.55 o 
   6   0  22       23.45       35.62      7.49 o 
   7   0  22        0.11        5.66      5.22 o 
   8   0  22       74.27       77.09     10.52 o 
   9   0  22       59.11       54.37     15.70 o 
  10   0  22       44.26       60.52     17.30 o 
   0   1  22       50.15       47.88      9.82 o 
   1   1  22       26.74       21.57      3.92 o 
   2   1  22       40.11       42.94      5.11 o 
   3   1  22       68.47       67.61      6.35 o 
   4   1  22        0.75        3.91      2.89 o 
   5   1  22       71.75       72.80      6.63 o 
   6   1  22       49.71       49.19      6.01 o 
   7   1  22       99.11      116.37     12.95 o 
   8   1  22       73.31       91.73      9.58 o 
   9   1  22      117.55      112.75     16.51 o 
  10   1  22       22.97       21.59      8.53 o 
   0   2  22      333.68      368.32     17.35 o 
   1   2  22       43.43       56.02      5.74 o 
   2   2  22       52.71       53.03      5.66 o 
   3   2  22        4.87        5.44      3.04 o 
   4   2  22       77.39       82.67      6.87 o 
   5   2  22       39.41       50.58      6.79 o 
   6   2  22       57.68       52.76      6.41 o 
   7   2  22       38.23       26.55      5.21 o 
   8   2  22       33.04       35.41     11.32 o 
   9   2  22       73.58       69.73     12.15 o 
   0   3  22       50.36       47.29     18.17 o 
   1   3  22       15.46       11.94      4.88 o 
   2   3  22       38.87       37.03      5.91 o 
   3   3  22      125.76      142.71      8.44 o 
   4   3  22       20.21       28.99      4.70 o 
   5   3  22       32.69       33.81      6.05 o 
   6   3  22       59.39       69.99      8.07 o 
   7   3  22       68.33       69.30      9.90 o 
   8   3  22       51.60       66.54      8.65 o 
   9   3  22        9.93       17.14      5.80 o 
   0   4  22        0.05        0.03      4.14 o 
   1   4  22       78.36       94.73     10.47 o 
   2   4  22      110.46      122.22      7.96 o 
   3   4  22       67.75       73.83     11.71 o 
   4   4  22       30.95       29.02      6.01 o 
   5   4  22       61.77       74.47      7.96 o 
   6   4  22       38.61       32.93      7.69 o 
   7   4  22      157.89      140.78     13.30 o 
   8   4  22        2.78        3.73      5.96 o 
   9   4  22       21.40       24.87      9.03 o 
   0   5  22      100.48      125.43     11.67 o 
   1   5  22        7.91        8.06      3.50 o 
   2   5  22      161.36      155.16     13.00 o 
   3   5  22        2.62        0.97      3.05 o 
   4   5  22        0.15        2.40      3.15 o 
   5   5  22       39.13       56.18      9.47 o 
   6   5  22       27.84       28.67     10.52 o 
   7   5  22       38.74       21.33     13.81 o 
   8   5  22      221.43      238.19     22.79 o 
   9   5  22       22.90       16.43      6.72 o 
   0   6  22      119.89      129.62     11.98 o 
   1   6  22      177.14      189.40     12.36 o 
   2   6  22        8.82       14.84      3.75 o 
   3   6  22       30.51       30.95      4.76 o 
   4   6  22       76.62       89.42     12.15 o 
   5   6  22       26.86       18.75      5.56 o 
   6   6  22       29.05       25.13      7.77 o 
   7   6  22       70.79       78.92     11.45 o 
   8   6  22       88.78       87.48     11.84 o 
   0   7  22        8.54       13.22      5.85 o 
   1   7  22       33.98       29.90      4.74 o 
   2   7  22        9.03        8.77      3.46 o 
   3   7  22       49.63       37.74      7.02 o 
   4   7  22        8.05        8.98      4.63 o 
   5   7  22       93.23      121.70     12.34 o 
   6   7  22       20.45       15.16      5.65 o 
   7   7  22      126.29      141.58     15.71 o 
   8   7  22        6.36        3.12      6.88 o 
   0   8  22       64.22       55.75      9.25 o 
   1   8  22       34.75       35.05      5.46 o 
   2   8  22       53.61       54.31      6.05 o 
   3   8  22       55.51       59.03      6.29 o 
   4   8  22       17.59       11.27      4.84 o 
   5   8  22       62.95       52.30      7.42 o 
   6   8  22       64.81       61.87     14.36 o 
   7   8  22       23.07       13.68      5.01 o 
   0   9  22       35.21       37.19      8.23 o 
   1   9  22      154.84      171.45     10.32 o 
   2   9  22       26.77       22.29      4.56 o 
   3   9  22      185.67      198.34     19.15 o 
   4   9  22       72.53       71.68      8.35 o 
   5   9  22       28.23       28.37      9.67 o 
   6   9  22       11.14       11.06      8.45 o 
   0  10  22        0.88        4.14      5.25 o 
   1  10  22       89.81       82.38      7.96 o 
   2  10  22       59.25       48.64      6.79 o 
   3  10  22       83.48       86.18     10.26 o 
   4  10  22      144.84      154.52     17.48 o 
   5  10  22       19.09       30.00     10.44 o 
   0  11  22       28.35       42.07     10.77 o 
   1  11  22      364.04      411.64     19.61 o 
   2  11  22       73.95       74.10     12.90 o 
   3  11  22       29.26       36.05     11.53 o 
   1   0  23       57.40       59.76      8.73 o 
   2   0  23      179.92      186.51     13.46 o 
   3   0  23        2.10       -3.78      4.59 o 
   4   0  23        5.55        2.92      4.57 o 
   5   0  23       74.40       80.07     10.24 o 
   6   0  23       44.62       64.93     10.80 o 
   7   0  23      124.92      140.91     13.19 o 
   8   0  23       54.67       53.28      9.74 o 
   9   0  23        2.18        3.41     10.24 o 
   0   1  23        7.80        6.28      4.61 o 
   1   1  23       11.47       10.58      3.48 o 
   2   1  23       34.51       32.87      5.41 o 
   3   1  23       11.63       13.89      4.07 o 
   4   1  23       53.37       54.99      7.11 o 
   5   1  23        5.90       11.34      4.21 o 
   6   1  23      265.06      282.25     13.43 o 
   7   1  23      111.52      122.70      8.98 o 
   8   1  23       94.03      109.06     18.60 o 
   9   1  23       26.22       19.32      8.61 o 
   0   2  23      416.23      460.13     27.54 o 
   1   2  23      123.41      122.55      8.07 o 
   2   2  23      381.70      411.48     13.49 o 
   3   2  23       26.25       28.19      6.78 o 
   4   2  23       87.17       90.19      7.47 o 
   5   2  23        4.48       -2.41      2.97 o 
   6   2  23       50.32       47.96      6.97 o 
   7   2  23      114.08      111.57      8.66 o 
   8   2  23        9.49       12.20      5.47 o 
   9   2  23       22.98       24.62      9.44 o 
   0   3  23       19.08       20.55      6.06 o 
   1   3  23       59.52       61.30      7.11 o 
   2   3  23       30.70       31.83      5.64 o 
   3   3  23       41.98       37.42     10.02 o 
   4   3  23       60.94       56.45      6.23 o 
   5   3  23        1.28        0.28      3.65 o 
   6   3  23        2.67       -1.02      3.53 o 
   7   3  23       53.60       63.22     10.21 o 
   8   3  23        7.75        9.43      6.19 o 
   9   3  23      129.94      150.48     12.14 o 
   0   4  23        6.08        3.30      9.00 o 
   1   4  23       20.80       14.70      4.12 o 
   2   4  23      123.48      150.09      9.00 o 
   3   4  23      127.60      135.24      9.96 o 
   4   4  23      289.55      306.83     13.94 o 
   5   4  23      255.96      269.17     23.30 o 
   6   4  23      222.25      248.72     17.46 o 
   7   4  23       34.91       34.90      8.41 o 
   8   4  23       25.86       26.61      9.68 o 
   0   5  23       90.29      112.80     15.85 o 
   1   5  23      138.96      158.62      9.33 o 
   2   5  23        7.89        8.52      3.52 o 
   3   5  23       24.87       27.95      5.07 o 
   4   5  23       97.60       99.42      9.15 o 
   5   5  23       86.66       75.33     10.93 o 
   6   5  23       16.46       17.81      7.16 o 
   7   5  23        4.66       -3.96      5.81 o 
   8   5  23       57.08       55.16      9.96 o 
   0   6  23       24.00       14.76      6.18 o 
   1   6  23       10.27        9.25      4.01 o 
   2   6  23       10.02        9.01      4.49 o 
   3   6  23      157.20      159.10     14.14 o 
   4   6  23       71.66       73.80      7.48 o 
   5   6  23       22.42       24.26      7.33 o 
   6   6  23      107.33      111.89     13.26 o 
   7   6  23       64.87       48.18      9.55 o 
   0   7  23      101.79      101.89     21.48 o 
   1   7  23        2.86        2.18      3.43 o 
   2   7  23        3.89        7.27      3.69 o 
   3   7  23      291.05      316.27     11.96 o 
   4   7  23        8.11        2.99      4.81 o 
   5   7  23       15.74       15.64      6.10 o 
   6   7  23       14.01        7.50      6.02 o 
   7   7  23       90.89      121.81     13.92 o 
   0   8  23       85.61       65.26     14.58 o 
   1   8  23        9.33       10.88      4.25 o 
   2   8  23      247.01      281.92     11.57 o 
   3   8  23      170.88      171.19      9.59 o 
   4   8  23       54.73       56.88      7.76 o 
   5   8  23       10.88       12.69      6.00 o 
   6   8  23       92.51      103.64     14.53 o 
   0   9  23       78.41       84.36     11.47 o 
   1   9  23       20.90       16.42      4.79 o 
   2   9  23       33.75       37.54      5.74 o 
   3   9  23       18.85       15.63      6.03 o 
   4   9  23      106.04       98.66     10.91 o 
   5   9  23       11.22        9.96      5.94 o 
   0  10  23       30.28       31.60      8.42 o 
   1  10  23       83.75       98.20      8.83 o 
   2  10  23      224.26      243.49     17.93 o 
   3  10  23        7.15       15.39      6.24 o 
   0   0  24      852.60      953.32     44.08 o 
   1   0  24       19.16       24.30      8.81 o 
   2   0  24        1.53        2.71      5.60 o 
   3   0  24        6.10       -1.60      5.93 o 
   4   0  24      106.69      120.84     16.68 o 
   5   0  24       24.70       15.83     15.65 o 
   6   0  24        6.94        4.55      8.09 o 
   7   0  24       44.67       64.07     10.73 o 
   8   0  24       27.65        9.64     10.32 o 
   0   1  24      309.23      328.29     17.44 o 
   1   1  24      111.21      128.77      9.78 o 
   2   1  24      197.05      226.96     12.09 o 
   3   1  24       81.10       96.99     10.99 o 
   4   1  24       22.99       33.19      6.18 o 
   5   1  24       85.08      106.40     12.07 o 
   6   1  24       65.49       60.31      8.06 o 
   7   1  24       57.21       69.87      7.63 o 
   8   1  24       21.92       17.25      5.87 o 
   0   2  24       62.99       55.98     12.39 o 
   1   2  24       43.28       51.19      8.01 o 
   2   2  24       30.49       28.62      4.95 o 
   3   2  24       55.97       68.81      7.00 o 
   4   2  24       62.92       73.23     10.52 o 
   5   2  24      232.75      268.91     16.15 o 
   6   2  24      104.73      113.11     10.08 o 
   7   2  24       22.56       11.18      6.13 o 
   8   2  24      142.91      164.15     15.15 o 
   0   3  24      149.00      142.21     17.15 o 
   1   3  24       45.77       28.70      5.68 o 
   2   3  24       16.70       12.61      4.60 o 
   3   3  24      100.86       96.18     14.13 o 
   4   3  24       85.96       95.55      9.12 o 
   5   3  24       88.03       96.76     11.94 o 
   6   3  24        0.84       -1.38      4.89 o 
   7   3  24        8.75        6.92      6.29 o 
   8   3  24       11.04       15.83      7.04 o 
   0   4  24       20.27       14.27      5.75 o 
   1   4  24      130.21      120.26      8.49 o 
   2   4  24       90.28       79.34      8.31 o 
   3   4  24      114.59      135.18     10.46 o 
   4   4  24       12.43       10.81      4.55 o 
   5   4  24      115.80      128.31     10.45 o 
   6   4  24       71.24       79.69     11.14 o 
   7   4  24       34.51       25.22     10.38 o 
   8   4  24       19.08       19.50      9.06 o 
   0   5  24        0.53        4.08      4.81 o 
   1   5  24       21.43       16.99      4.25 o 
   2   5  24       78.12       68.56      7.01 o 
   3   5  24       24.02       25.51      6.00 o 
   4   5  24       30.06       29.12      7.31 o 
   5   5  24       56.36       47.93     14.25 o 
   6   5  24       50.71       46.64     20.41 o 
   7   5  24       26.01       40.94      9.85 o 
   0   6  24       12.97       14.85      6.27 o 
   1   6  24       14.74       12.51      4.25 o 
   2   6  24        2.64        7.66      3.79 o 
   3   6  24        7.99        8.76      3.94 o 
   4   6  24       23.92       14.01      5.10 o 
   5   6  24       28.75       31.87      8.65 o 
   6   6  24      188.45      207.16     16.65 o 
   7   6  24      140.70      164.02     19.26 o 
   0   7  24        7.23       -0.56      4.92 o 
   1   7  24       72.52       75.94      7.60 o 
   2   7  24       11.23        8.18      4.29 o 
   3   7  24      123.03      149.12      9.94 o 
   4   7  24       77.04       74.09      9.32 o 
   5   7  24        0.04        6.84     10.64 o 
   6   7  24        1.67        0.47      7.39 o 
   0   8  24        1.63        0.55      4.83 o 
   1   8  24       24.96       18.38      5.06 o 
   2   8  24      133.96      136.95      9.15 o 
   3   8  24        7.74        5.34      3.86 o 
   4   8  24        2.57       -0.91      4.64 o 
   5   8  24       37.45       25.21      6.82 o 
   0   9  24       16.55       26.01      8.12 o 
   1   9  24       58.20       36.41      6.12 o 
   2   9  24       35.70       34.58      6.14 o 
   3   9  24       46.82       54.54      8.66 o 
   1   0  25       98.66       89.53     11.01 o 
   2   0  25        4.62        4.66      6.51 o 
   3   0  25      170.22      183.85     19.95 o 
   4   0  25       13.74        5.09      6.96 o 
   5   0  25        1.02        3.19      7.47 o 
   6   0  25        0.93       -2.72      5.23 o 
   7   0  25        0.76       -4.97      5.20 o 
   0   1  25       10.79       13.05      6.17 o 
   1   1  25       79.88       88.99      9.01 o 
   2   1  25       24.80       28.39      5.84 o 
   3   1  25       10.81       12.83      5.73 o 
   4   1  25       97.73      130.55     12.75 o 
   5   1  25       42.17       52.52     15.59 o 
   6   1  25       62.86       67.95      9.31 o 
   7   1  25       52.20       55.75     14.69 o 
   0   2  25       63.42       47.83     11.92 o 
   1   2  25       51.18       40.39     10.96 o 
   2   2  25       96.28       92.66      8.97 o 
   3   2  25      159.80      157.51      9.78 o 
   4   2  25       77.58       83.10      9.12 o 
   5   2  25      111.48      124.00     10.60 o 
   6   2  25       18.03        5.58      4.84 o 
   7   2  25       90.45       86.72     18.05 o 
   0   3  25      190.44      194.22     19.97 o 
   1   3  25       71.82      104.57     21.50 o 
   2   3  25      184.81      191.50     19.87 o 
   3   3  25       42.56       42.10     10.41 o 
   4   3  25      101.95      114.40     10.28 o 
   5   3  25        5.39       -3.24      4.43 o 
   6   3  25       97.84      124.12     29.46 o 
   7   3  25       64.98       78.70     11.36 o 
   0   4  25       13.39        9.83     10.59 o 
   1   4  25       64.56       63.31      7.96 o 
   2   4  25       97.51      101.71      9.57 o 
   3   4  25       32.14       32.93      6.47 o 
   4   4  25      179.92      225.71     20.15 o 
   5   4  25       27.52       16.25      6.84 o 
   6   4  25      243.97      313.22     19.33 o 
   7   4  25        2.12       -0.64      4.65 o 
   0   5  25        0.81       10.55      5.93 o 
   1   5  25        2.62        2.58      3.52 o 
   2   5  25       41.86       36.38      6.60 o 
   3   5  25      115.74      128.38     10.71 o 
   4   5  25       27.87       29.16      9.40 o 
   5   5  25       28.52       23.69      7.57 o 
   6   5  25       15.63       10.19      6.12 o 
   0   6  25        0.69       11.99      6.28 o 
   1   6  25      105.63      116.52      9.12 o 
   2   6  25       27.99       27.92      5.30 o 
   3   6  25       43.43       45.65      7.29 o 
   4   6  25      105.72       89.77      9.32 o 
   5   6  25       81.64       81.74     11.80 o 
   0   7  25       16.91       21.39      7.54 o 
   1   7  25       60.33       50.37     12.22 o 
   2   7  25        5.17        5.42      4.37 o 
   3   7  25        1.37        3.43      4.16 o 
   4   7  25       67.28       72.47     14.27 o 
   5   7  25       56.65       71.78     14.27 o 
   0   8  25        2.26        2.47      5.62 o 
   1   8  25       25.09       29.04      5.78 o 
   2   8  25       33.06       30.00      5.64 o 
   3   8  25       10.55       17.50      6.13 o 
   0   9  25       22.04       17.06      8.85 o 
   0   0  26       68.35       93.51     16.77 o 
   1   0  26        8.25        4.52      5.43 o 
   2   0  26       34.03       61.70     13.92 o 
   3   0  26        1.97       10.49      8.39 o 
   4   0  26       50.25       72.98     15.49 o 
   5   0  26       72.11       70.43     14.69 o 
   6   0  26       20.50       41.86     12.33 o 
   7   0  26        2.02       -5.42      5.52 o 
   0   1  26       89.17       91.19     16.06 o 
   1   1  26      192.19      212.58     14.58 o 
   2   1  26      108.54      128.23     11.85 o 
   3   1  26        1.43        8.91      5.69 o 
   4   1  26       30.81       32.14      7.86 o 
   5   1  26       75.45       78.45     12.78 o 
   6   1  26       13.65       12.51      5.40 o 
   0   2  26        0.29        0.10      6.32 o 
   1   2  26       46.65       60.52      9.44 o 
   2   2  26      159.33      189.92     24.50 o 
   3   2  26       71.83       74.10      9.60 o 
   4   2  26       71.81       88.29     24.34 o 
   5   2  26        5.37        6.43      5.01 o 
   6   2  26       11.33       18.17      6.04 o 
   0   3  26       58.51       77.74     14.93 o 
   1   3  26        2.29        3.72      5.05 o 
   2   3  26       91.41      100.70     13.73 o 
   3   3  26        5.37        2.20      4.04 o 
   4   3  26      104.59       84.90     11.95 o 
   5   3  26        8.59        6.34     10.34 o 
   6   3  26        1.13        0.64      4.88 o 
   0   4  26      109.78      115.36     16.76 o 
   1   4  26        5.89        5.49      5.11 o 
   2   4  26       10.70        5.54      4.42 o 
   3   4  26       45.37       33.90      6.89 o 
   4   4  26       52.48       59.87      8.35 o 
   5   4  26        0.10        1.60      5.24 o 
   6   4  26       45.38       52.93     12.71 o 
   0   5  26       36.46       28.84      8.19 o 
   1   5  26       74.26       73.12      8.55 o 
   2   5  26        8.91        7.15      5.41 o 
   3   5  26       65.89       79.33      9.26 o 
   4   5  26        3.22        9.39      4.97 o 
   5   5  26        2.98        6.75      6.49 o 
   0   6  26       16.18        9.46      6.87 o 
   1   6  26       11.40       10.05      5.80 o 
   2   6  26      101.66       99.95     10.16 o 
   3   6  26        8.29        8.78      5.23 o 
   4   6  26        3.92        7.00     11.94 o 
   0   7  26       18.62       24.77      7.88 o 
   1   7  26       52.95       46.31      6.99 o 
   2   7  26        2.70        5.55      4.42 o 
   3   7  26       45.79       55.97     14.82 o 
   1   0  27      125.67      204.15     23.27 o 
   2   0  27       56.30       62.32     14.93 o 
   3   0  27       29.28       15.73      9.52 o 
   4   0  27      103.81      132.22     19.40 o 
   5   0  27        5.37       16.67      9.18 o 
   0   1  27        1.08        3.11      7.75 o 
   1   1  27       46.77       63.53     13.12 o 
   2   1  27       21.13       18.22      6.57 o 
   3   1  27       35.87       44.01      9.09 o 
   4   1  27       43.67       51.82     10.81 o 
   5   1  27       39.58       51.42      9.16 o 
   0   2  27      160.59      215.22     23.33 o 
   1   2  27       20.78       13.98      5.97 o 
   2   2  27      199.43      231.85     23.98 o 
   3   2  27       54.84       48.16     12.43 o 
   4   2  27       82.79       67.65     13.91 o 
   5   2  27       27.85       21.74      6.47 o 
   0   3  27      130.91      138.19     18.78 o 
   1   3  27      120.32      148.00     44.23 o 
   2   3  27       53.13       52.66      9.34 o 
   3   3  27       23.22       26.56      7.56 o 
   4   3  27       31.93       21.34      6.81 o 
   5   3  27       11.84       31.77     10.39 o 
   0   4  27        0.05       -6.30      6.39 o 
   1   4  27       51.93       54.89     16.26 o 
   2   4  27       51.45       55.30     10.33 o 
   3   4  27      155.30      193.79     13.29 o 
   4   4  27       42.53       44.61      7.68 o 
   0   5  27       31.16       34.13     11.39 o 
   1   5  27       31.71       37.16      7.22 o 
   2   5  27        4.27        7.73      4.72 o 
   3   5  27       30.56       33.19      6.90 o 
   0   6  27       32.21       29.23      8.51 o 
   1   6  27        8.73        4.27      4.43 o 
   2   6  27       24.69       18.28      9.15 o 
   1   0  28      116.48      111.32     18.66 o 
   2   0  28       29.60       30.83     11.00 o 
   3   0  28       83.02       81.17     16.21 o 
   4   0  28      238.99      288.96     27.10 o 
   0   1  28       15.67       23.13     11.22 o 
   1   1  28      213.88      208.41     23.99 o 
   2   1  28       29.77       42.84     13.04 o 
   3   1  28       26.35       24.00      7.22 o 
   4   1  28       38.87       52.57      9.71 o 
   0   2  28        0.24        7.58      8.48 o 
   1   2  28       13.93       11.23      6.54 o 
   2   2  28        4.81        4.90      5.63 o 
   3   2  28       13.41       14.56      8.89 o 
   0   3  28      286.15      290.71     27.08 o 
   1   3  28       48.03       43.90      9.32 o 
   2   3  28       26.28       17.55      6.76 o 
   3   3  28       28.40       19.97      9.31 o 
   0   4  28        0.01        5.37      7.63 o 
   1   4  28        2.15        0.05      4.93 o 
   2   4  28       60.53       88.16     15.10 o 
   1   0  29       27.79       29.34     12.29 o 
   0   1  29        0.93        2.33      8.10 o 
   1   1  29       34.74       22.19     10.64 o 
                                                 
